# Supplementary material for: Unravelling exceptional acetylene and carbon dioxide adsorption within a tetra-amide functionalized metal-organic framework
Source: Nat Commun. 2017 Feb 8;8:14085. doi: 10.1038/ncomms14085 (PMC5309720; doi:10.1038/ncomms14085)
Supplement: Supplementary Data 1 — Crystallographic Information File for MFM-188.solv. [file ncomms14085-s2.cif]

data_cufyni_sq
_nottingham_internal_coll_name    CUFYNI
_nottingham_internal_coll_number  13733
_nottingham_internal_coll_client  FYM/MS
_nottingham_internal_coll_type    custom
_nottingham_internal_coll_frame_method 'omega scans'
_nottingham_internal_coll_frame_time '160.0000, 640.0000'
_nottingham_internal_coll_frame_width '1.0000'
_nottingham_internal_coll_user    pczfym
_nottingham_internal_coll_date    
_nottingham_internal_coll_location NOTTS
_nottingham_internal_NCS_number   ?
_nottingham_internal_process_date 
_nottingham_internal_process_user pczfym
_nottingham_internal_solution_date ?
_nottingham_internal_solution_user ?
_nottingham_internal_refinement_date ?
_nottingham_internal_refinement_user ?
_nottingham_internal_self_archive_date ?
_nottingham_internal_self_validation_date ?
_nottingham_internal_self_validation_user ?
_nottingham_internal_validation_date ?
_nottingham_internal_validation_user ?
_nottingham_internal_archive_date ?
_refine_special_details           ?
# SQUEEZE RESULTS (Version =  50315)
# Note: Data are Listed for all Voids in the P1 Unit Cell
# i.e. Centre of Gravity, Solvent Accessible Volume,
# Recovered number of Electrons in the Void and
# Details about the Squeezed Material
loop_
  _platon_squeeze_void_nr
  _platon_squeeze_void_average_x
  _platon_squeeze_void_average_y
  _platon_squeeze_void_average_z
  _platon_squeeze_void_volume
  _platon_squeeze_void_count_electrons
  _platon_squeeze_void_content
 1 -0.049 -0.024 -0.005 8270 3034 '24(C2 H6 O), 32(H2 O), 20(C5 H11 N O), 24(C2 H6 S O)'

_platon_squeeze_void_probe_radius 1.20
_platon_squeeze_details           
;
Approximately 68% of the unit cell volume comprises a large region of
disordered solvent which could not be modelled as discrete atomic sites.
We employed PLATON SQUEEZE to calculate the contribution to the diffraction
from the solvent region and thereby produced a set of solvent-free diffraction
intensities. SQUEEZE estimated a total count of 3034 electrons per unit cell,
which were assigned to be 24 EtOH, 20 DEF, 24 DMSO and 32 water molecules per unit cell. 
The final formula was calculated from TGA combined with elemental analysis data.
;
_audit_creation_date
;
'Tue Jul 01 14:04:53 2014'
;
_audit_creation_method
;
CrysAlisPro, Agilent Technologies,
Version 1.171.37.33 (release 27-03-2014 CrysAlis171 .NET)
(compiled Mar 27 2014,17:12:48)
;
# start Validation Reply Form
_vrf_ABSMU01_cufyni_sq
;
PROBLEM: The ratio of given/expected absorption coefficient lies
RESPONSE: Due to PLATON SQUEEZE use.
;
_vrf_CHEMW03_cufyni_sq
;
PROBLEM: ALERT: The ratio of given/expected molecular weight as
RESPONSE: Due to PLATON SQUEEZE use.
;
_vrf_PLAT051_cufyni_sq
;
PROBLEM: Mu(calc) and Mu(CIF) Ratio Differs from 1.0 by . 49.44 %
RESPONSE: Due to PLATON SQUEEZE use.
;
_vrf_PLAT420_cufyni_sq
;
PROBLEM: D-H Without Acceptor O6 - H6A .. Please Check
RESPONSE: Hydrogen bond acceptors correspond to highly disordered solvent molecules
 that could not be modeled.
;
# end Validation Reply Form
_shelx_SHELXL_version_number      '2014/7'
_publ_contact_author_address      ?
_publ_contact_author_email        ?
_publ_contact_author_name         ''
_publ_contact_author_phone        ?
_publ_section_references
;
Dolomanov, O.V., Bourhis, L.J., Gildea, R.J, Howard, J.A.K. & Puschmann, H.
 (2009), J. Appl. Cryst. 42, 339-341.

Sheldrick, G.M. (2008). Acta Cryst. A64, 112-122.
;
_chemical_name_common             MFM-188
_chemical_name_systematic         ?
_chemical_formula_moiety          '0.25(C192 H120 Cu16 N16 O96)'
_chemical_formula_sum             'C92 H173 Cu4 N9 O49 S6'
_chemical_formula_weight          2635.90
_chemical_melting_point           ?
_chemical_oxdiff_formula          'C48 H30 N4 O24 Cu4'
loop_
  _atom_type_symbol
  _atom_type_description
  _atom_type_scat_dispersion_real
  _atom_type_scat_dispersion_imag
  _atom_type_scat_source
 'C' 'C' 0.0181 0.0091 'International Tables Vol C Tables 4.2.6.8 and 6.1.1.4'
 'H' 'H' 0.0000 0.0000 'International Tables Vol C Tables 4.2.6.8 and 6.1.1.4'
 'N' 'N' 0.0311 0.0180 'International Tables Vol C Tables 4.2.6.8 and 6.1.1.4'
 'O' 'O' 0.0492 0.0322 'International Tables Vol C Tables 4.2.6.8 and 6.1.1.4'
 'S' 'S' 0.3331 0.5567 'International Tables Vol C Tables 4.2.6.8 and 6.1.1.4'
 'Cu' 'Cu' -1.9646 0.5888
 'International Tables Vol C Tables 4.2.6.8 and 6.1.1.4'

_shelx_space_group_comment
;
The symmetry employed for this shelxl refinement is uniquely defined
by the following loop, which should always be used as a source of
symmetry information in preference to the above space-group names.
They are only intended as comments.
;
_space_group_crystal_system       'tetragonal'
_space_group_IT_number            128
_space_group_name_H-M_alt         'P 4/m n c'
_space_group_name_Hall            '-P 4 2n'
loop_
  _space_group_symop_operation_xyz
 'x, y, z'
 '-y, x, z'
 '-x, -y, z'
 'y, -x, z'
 'x+1/2, -y+1/2, -z+1/2'
 '-x+1/2, y+1/2, -z+1/2'
 'y+1/2, x+1/2, -z+1/2'
 '-y+1/2, -x+1/2, -z+1/2'
 '-x, -y, -z'
 'y, -x, -z'
 'x, y, -z'
 '-y, x, -z'
 '-x-1/2, y-1/2, z-1/2'
 'x-1/2, -y-1/2, z-1/2'
 '-y-1/2, -x-1/2, z-1/2'
 'y-1/2, x-1/2, z-1/2'

_symmetry_space_group_name_H-M_alt 'P 4/m n c'
_cell_length_a                    18.6841(7)
_cell_length_b                    18.6841(7)
_cell_length_c                    34.6796(17)
_cell_angle_alpha                 90.0
_cell_angle_beta                  90.0
_cell_angle_gamma                 90.0
_cell_volume                      12106.5(9)
_cell_formula_units_Z             4
_cell_measurement_reflns_used     6817
_cell_measurement_temperature     120.03(10)
_cell_measurement_theta_max       73.4400
_cell_measurement_theta_min       4.1840
_cell_oxdiff_angle_alpha          89.893(3)
_cell_oxdiff_angle_beta           90.028(3)
_cell_oxdiff_angle_gamma          90.021(4)
_cell_oxdiff_length_a             18.6775(9)
_cell_oxdiff_length_b             18.6843(9)
_cell_oxdiff_length_c             34.6916(11)
_cell_oxdiff_measurement_reflns_used 6820
_cell_oxdiff_volume               12106.5(9)
_shelx_estimated_absorpt_T_max    ?
_shelx_estimated_absorpt_T_min    ?
_exptl_absorpt_coefficient_mu     2.235
_exptl_absorpt_correction_T_max   0.973
_exptl_absorpt_correction_T_min   0.747
_exptl_absorpt_correction_type    'gaussian'
_exptl_absorpt_process_details
;
CrysAlisPro, Agilent Technologies,
Version 1.171.37.33 (release 27-03-2014 CrysAlis171 .NET)
(compiled Mar 27 2014,17:12:48)
Numerical absorption correction based on gaussian integration over
			a multifaceted crystal model
Empirical absorption correction using spherical harmonics,
 implemented in SCALE3 ABSPACK scaling algorithm.
;
_exptl_absorpt_special_details    ?
_exptl_crystal_colour             'blue'
_exptl_crystal_density_diffrn     1.446
_exptl_crystal_density_meas       ?
_exptl_crystal_density_method     ?
_exptl_crystal_description        'plate'
_exptl_crystal_F_000              5568
_exptl_crystal_size_max           0.1427
_exptl_crystal_size_mid           0.1400
_exptl_crystal_size_min           0.0120
_exptl_transmission_factor_max    ?
_exptl_transmission_factor_min    ?
_diffrn_reflns_av_R_equivalents   0.1650
_diffrn_reflns_av_unetI/netI      0.2206
_diffrn_reflns_Laue_measured_fraction_full 0.980
_diffrn_reflns_Laue_measured_fraction_max 0.950
_diffrn_reflns_limit_h_max        22
_diffrn_reflns_limit_h_min        -19
_diffrn_reflns_limit_k_max        21
_diffrn_reflns_limit_k_min        -22
_diffrn_reflns_limit_l_max        43
_diffrn_reflns_limit_l_min        -43
_diffrn_reflns_number             44853
_diffrn_reflns_point_group_measured_fraction_full 0.980
_diffrn_reflns_point_group_measured_fraction_max 0.950
_diffrn_reflns_theta_full         67.684
_diffrn_reflns_theta_max          74.488
_diffrn_reflns_theta_min          2.686
_diffrn_ambient_environment       'N~2~'
_diffrn_ambient_temperature       120.03(10)
_diffrn_detector                  'CCD plate'
_diffrn_detector_area_resol_mean  10.3271
_diffrn_detector_type             'Atlas'
_diffrn_measured_fraction_theta_full 0.980
_diffrn_measured_fraction_theta_max 0.950
_diffrn_measurement_details
;
#__ type_ start__ end____ width___ exp.time_
  1 omega   -8.00   19.00   1.0000  160.0000
omega____ theta____ kappa____ phi______ frames
    -      -38.5000   37.0000 -120.0000 27

#__ type_ start__ end____ width___ exp.time_
  2 omega  -48.00   22.00   1.0000  160.0000
omega____ theta____ kappa____ phi______ frames
    -      -38.5000   37.0000  -60.0000 70

#__ type_ start__ end____ width___ exp.time_
  3 omega   64.00  109.00   1.0000  160.0000
omega____ theta____ kappa____ phi______ frames
    -       42.7573  142.0000 -160.0000 45

#__ type_ start__ end____ width___ exp.time_
  4 omega   46.00   90.00   1.0000  640.0000
omega____ theta____ kappa____ phi______ frames
    -      104.5000  -30.0000 -120.0000 44

#__ type_ start__ end____ width___ exp.time_
  5 omega  101.00  169.00   1.0000  640.0000
omega____ theta____ kappa____ phi______ frames
    -      104.5000   30.0000  150.0000 68

#__ type_ start__ end____ width___ exp.time_
  6 omega   35.00   97.00   1.0000  640.0000
omega____ theta____ kappa____ phi______ frames
    -      104.5000  -45.0000 -180.0000 62

#__ type_ start__ end____ width___ exp.time_
  7 omega   88.00  124.00   1.0000  640.0000
omega____ theta____ kappa____ phi______ frames
    -      104.5000  -77.0000   30.0000 36

#__ type_ start__ end____ width___ exp.time_
  8 omega   13.00  114.00   1.0000  160.0000
omega____ theta____ kappa____ phi______ frames
    -       42.7573   77.0000  -60.0000 101

#__ type_ start__ end____ width___ exp.time_
  9 omega    2.00   97.00   1.0000  160.0000
omega____ theta____ kappa____ phi______ frames
    -       42.7573 -125.0000   90.0000 95

#__ type_ start__ end____ width___ exp.time_
 10 omega   18.00  111.00   1.0000  160.0000
omega____ theta____ kappa____ phi______ frames
    -       42.7573   57.0000  150.0000 93

#__ type_ start__ end____ width___ exp.time_
 11 omega   78.00  103.00   1.0000  640.0000
omega____ theta____ kappa____ phi______ frames
    -      104.5000   61.0000  -30.0000 25
;
_diffrn_measurement_device        'four-circle diffractometer'
_diffrn_measurement_device_type   'GV1000, Atlas'
_diffrn_measurement_method        '\w scans'
_diffrn_orient_matrix_UB_11       0.0114585000
_diffrn_orient_matrix_UB_12       0.0032315000
_diffrn_orient_matrix_UB_13       -0.0439401000
_diffrn_orient_matrix_UB_21       0.0620756000
_diffrn_orient_matrix_UB_22       0.0532304000
_diffrn_orient_matrix_UB_23       0.0057879000
_diffrn_orient_matrix_UB_31       0.0530918000
_diffrn_orient_matrix_UB_32       -0.0628872000
_diffrn_orient_matrix_UB_33       0.0027464000
_diffrn_radiation_collimation     'focusing mirrors'
_diffrn_radiation_monochromator   'mirror'
_diffrn_radiation_probe           'x-ray'
_diffrn_radiation_type            CuK\a
_diffrn_radiation_wavelength      1.54184
_diffrn_source                    'rotating-anode X-ray tube'
_diffrn_source_target             Cu
_diffrn_source_type               'GV1000 (Cu) X-ray Source'
_reflns_Friedel_coverage          0.000
_reflns_Friedel_fraction_full     .
_reflns_Friedel_fraction_max      .
_reflns_number_gt                 3021
_reflns_number_total              6006
_reflns_odcompleteness_completeness 97.93
_reflns_odcompleteness_iscentric  1
_reflns_odcompleteness_theta      66.97
_reflns_special_details
;
 Reflections were merged by SHELXL according to the crystal
 class for the calculation of statistics and refinement.
 
 Structure factors included contributions from the .fab file.
 
 _reflns_Friedel_fraction is defined as the number of unique
 Friedel pairs measured divided by the number that would be
 possible theoretically, ignoring centric projections and
 systematic absences.
;
_reflns_threshold_expression      'I > 2\s(I)'
_computing_cell_refinement
;
CrysAlisPro, Agilent Technologies,
Version 1.171.37.33 (release 27-03-2014 CrysAlis171 .NET)
(compiled Mar 27 2014,17:12:48)
;
_computing_data_collection
;
CrysAlisPro, Agilent Technologies,
Version 1.171.37.33 (release 27-03-2014 CrysAlis171 .NET)
(compiled Mar 27 2014,17:12:48)
;
_computing_data_reduction
;
CrysAlisPro, Agilent Technologies,
Version 1.171.37.33 (release 27-03-2014 CrysAlis171 .NET)
(compiled Mar 27 2014,17:12:48)
;
_computing_molecular_graphics     'Olex2 (Dolomanov et al., 2009)'
_computing_publication_material   'Olex2 (Dolomanov et al., 2009)'
_computing_structure_refinement   'ShelXL (Sheldrick, 2008)'
_computing_structure_solution     ?
_refine_diff_density_max          1.261
_refine_diff_density_min          -0.425
_refine_diff_density_rms          0.093
_refine_ls_extinction_coef        .
_refine_ls_extinction_method      none
_refine_ls_goodness_of_fit_ref    0.915
_refine_ls_hydrogen_treatment     constr
_refine_ls_matrix_type            full
_refine_ls_number_parameters      185
_refine_ls_number_reflns          6006
_refine_ls_number_restraints      0
_refine_ls_R_factor_all           0.1305
_refine_ls_R_factor_gt            0.0855
_refine_ls_restrained_S_all       0.915
_refine_ls_shift/su_max           0.000
_refine_ls_shift/su_mean          0.000
_refine_ls_structure_factor_coef  Fsqd
_refine_ls_weighting_details
'w=1/[\s^2^(Fo^2^)+(0.1612P)^2^] where P=(Fo^2^+2Fc^2^)/3'
_refine_ls_weighting_scheme       calc
_refine_ls_wR_factor_gt           0.2263
_refine_ls_wR_factor_ref          0.2746
_olex2_refinement_description
;
1. Fixed Uiso
 At 1.2 times of:
  All C(H) groups, All N(H) groups
 At 1.5 times of:
  All O(H,H) groups
2.a Rotating group:
 O6(H6A,H6B)
2.b Aromatic/amide H refined with riding coordinates:
 C11(H11), C12(H12), C15(H15), C18(H18), C21(H21), N1(H1)
;
_atom_sites_solution_hydrogens    mixed
_atom_sites_solution_primary      direct
_atom_sites_solution_secondary    difmap 
loop_
  _atom_site_label
  _atom_site_type_symbol
  _atom_site_fract_x
  _atom_site_fract_y
  _atom_site_fract_z
  _atom_site_U_iso_or_equiv
  _atom_site_adp_type
  _atom_site_occupancy
  _atom_site_site_symmetry_order
  _atom_site_calc_flag
  _atom_site_refinement_flags_posn
  _atom_site_refinement_flags_adp
  _atom_site_refinement_flags_occupancy
  _atom_site_disorder_assembly
  _atom_site_disorder_group
 Cu1 Cu 0.73801(4) 0.30469(4) 0.22116(2) 0.0487(3) Uani 1 1 d . . . . .
 O1 O 0.8370(2) 0.3128(2) 0.20199(9) 0.0631(10) Uani 1 1 d . . . . .
 O2 O 0.7328(2) 0.2124(2) 0.19641(9) 0.0656(10) Uani 1 1 d . . . . .
 O3 O 0.6538(2) 0.2775(2) 0.25242(10) 0.0610(10) Uani 1 1 d . . . . .
 O4 O 0.7493(2) 0.39063(19) 0.25100(9) 0.0589(9) Uani 1 1 d . . . . .
 C5 C 0.8894(3) 0.2827(3) 0.21685(14) 0.0560(12) Uani 1 1 d . . . . .
 O6 O 0.6866(3) 0.3580(3) 0.17439(12) 0.0964(16) Uani 1 1 d . . . . .
 H6A H 0.6685 0.4082 0.1741 0.145 Uiso 1 1 d GR . . . .
 H6B H 0.6756 0.3378 0.1483 0.145 Uiso 1 1 d GR . . . .
 C7 C 1.1556(3) 0.2507(3) 0.21443(13) 0.0593(14) Uani 1 1 d . . . . .
 C8 C 1.0876(3) 0.2671(3) 0.19459(13) 0.0634(15) Uani 1 1 d . . . . .
 C10 C 0.9601(3) 0.2869(3) 0.19583(14) 0.0614(14) Uani 1 1 d . . . . .
 C11 C 1.0230(3) 0.2641(3) 0.21442(13) 0.0569(13) Uani 1 1 d . . . . .
 H11 H 1.0214 0.2473 0.2396 0.068 Uiso 1 1 calc R . . . .
 C12 C 1.0891(3) 0.2912(4) 0.15650(14) 0.0739(18) Uani 1 1 d . . . . .
 H12 H 1.1324 0.2934 0.1433 0.089 Uiso 1 1 calc R . . . .
 C14 C 1.0262(3) 0.3118(4) 0.13840(14) 0.080(2) Uani 1 1 d . . . . .
 C15 C 0.9620(3) 0.3094(4) 0.15841(14) 0.0671(16) Uani 1 1 d . . . . .
 H15 H 0.9198 0.3232 0.1462 0.081 Uiso 1 1 calc R . . . .
 C16 C 1.0128(5) 0.4619(5) 0.0000 0.073(3) Uani 1 2 d S T P . .
 C18 C 1.0726(5) 0.3246(7) 0.0000 0.088(3) Uani 1 2 d S T P . .
 H18 H 1.0954 0.2804 0.0000 0.106 Uiso 1 2 calc RS T P . .
 C21 C 1.0284(4) 0.4253(5) 0.03432(14) 0.087(2) Uani 1 1 d . . . . .
 H21 H 1.0198 0.4480 0.0577 0.104 Uiso 1 1 calc R . . . .
 C22 C 1.0557(4) 0.3575(5) 0.03445(15) 0.081(2) Uani 1 1 d . . . . .
 O0AA O 1.1221(4) 0.2808(4) 0.07506(13) 0.133(3) Uani 1 1 d . . . . .
 C3 C 1.0704(5) 0.3209(5) 0.07152(16) 0.096(2) Uani 1 1 d . . . . .
 N1 N 1.0240(3) 0.3351(5) 0.09972(14) 0.110(2) Uani 1 1 d . . . . .
 H1 H 0.9883 0.3617 0.0935 0.132 Uiso 1 1 calc R . . . .

loop_
  _atom_site_aniso_label
  _atom_site_aniso_U_11
  _atom_site_aniso_U_22
  _atom_site_aniso_U_33
  _atom_site_aniso_U_23
  _atom_site_aniso_U_13
  _atom_site_aniso_U_12
 Cu1 0.0550(5) 0.0541(5) 0.0369(4) 0.0051(3) -0.0048(3) 0.0021(3)
 O1 0.058(2) 0.079(3) 0.0522(17) 0.0173(18) 0.0011(16) 0.011(2)
 O2 0.099(3) 0.057(2) 0.0404(16) -0.0019(15) -0.0094(18) 0.002(2)
 O3 0.054(2) 0.078(3) 0.0505(17) 0.0107(17) 0.0031(16) 0.003(2)
 O4 0.074(2) 0.059(2) 0.0436(15) -0.0003(15) -0.0112(15) -0.0024(19)
 C5 0.059(3) 0.061(3) 0.048(2) -0.002(2) -0.005(2) -0.009(3)
 O6 0.123(4) 0.098(3) 0.068(2) 0.020(2) -0.029(3) 0.020(3)
 C7 0.065(3) 0.074(4) 0.039(2) 0.003(2) 0.001(2) 0.000(3)
 C8 0.068(3) 0.087(4) 0.035(2) 0.000(2) 0.007(2) 0.004(3)
 C10 0.053(3) 0.088(4) 0.043(2) 0.001(2) 0.007(2) 0.005(3)
 C11 0.061(3) 0.069(3) 0.040(2) 0.001(2) 0.000(2) 0.000(3)
 C12 0.064(3) 0.117(5) 0.041(2) -0.004(3) 0.000(2) 0.018(4)
 C14 0.066(4) 0.134(6) 0.038(2) 0.007(3) 0.002(2) 0.003(4)
 C15 0.057(3) 0.101(5) 0.043(2) 0.001(3) -0.004(2) 0.009(3)
 C16 0.062(5) 0.126(8) 0.032(3) 0.000 0.000 -0.009(5)
 C18 0.078(6) 0.139(9) 0.048(4) 0.000 0.000 0.007(6)
 C21 0.075(4) 0.150(7) 0.035(2) 0.001(3) 0.005(3) 0.007(5)
 C22 0.070(4) 0.131(6) 0.043(3) -0.005(3) 0.008(3) 0.001(4)
 O0AA 0.161(6) 0.192(7) 0.047(2) 0.004(3) 0.018(3) 0.076(5)
 C3 0.096(5) 0.146(7) 0.046(3) 0.006(4) 0.009(3) 0.031(5)
 N1 0.076(4) 0.206(8) 0.048(2) 0.023(4) 0.007(2) 0.031(4)

_geom_special_details
;
 All esds (except the esd in the dihedral angle between two l.s. planes)
 are estimated using the full covariance matrix.  The cell esds are taken
 into account individually in the estimation of esds in distances, angles
 and torsion angles; correlations between esds in cell parameters are only
 used when they are defined by crystal symmetry.  An approximate (isotropic)
 treatment of cell esds is used for estimating esds involving l.s. planes.
;
loop_
  _geom_bond_atom_site_label_1
  _geom_bond_atom_site_label_2
  _geom_bond_distance
  _geom_bond_site_symmetry_2
  _geom_bond_publ_flag
 Cu1 Cu1 2.6657(13) 7_545 ?
 Cu1 O1 1.972(4) . ?
 Cu1 O2 1.928(4) . ?
 Cu1 O3 1.977(4) . ?
 Cu1 O4 1.922(4) . ?
 Cu1 O6 2.132(4) . ?
 O1 C5 1.241(7) . ?
 O2 C7 1.270(7) 2_645 ?
 O3 C7 1.265(6) 5_455 ?
 O4 C5 1.277(6) 7_545 ?
 C5 O4 1.278(6) 7_545 ?
 C5 C10 1.510(8) . ?
 O6 H6A 0.9980 . ?
 O6 H6B 1.0006 . ?
 C7 O2 1.270(7) 4_665 ?
 C7 O3 1.265(6) 5 ?
 C7 C8 1.478(8) . ?
 C8 C11 1.390(7) . ?
 C8 C12 1.396(7) . ?
 C10 C11 1.406(7) . ?
 C10 C15 1.365(7) . ?
 C11 H11 0.9300 . ?
 C12 H12 0.9300 . ?
 C12 C14 1.388(8) . ?
 C14 C15 1.387(8) . ?
 C14 N1 1.411(7) . ?
 C15 H15 0.9300 . ?
 C16 C16 1.50(2) 9_765 ?
 C16 C21 1.403(8) 11 ?
 C16 C21 1.402(8) . ?
 C18 H18 0.9300 . ?
 C18 C22 1.381(8) . ?
 C18 C22 1.381(8) 11 ?
 C21 H21 0.9300 . ?
 C21 C22 1.366(11) . ?
 C22 C3 1.482(9) . ?
 O0AA C3 1.228(9) . ?
 C3 N1 1.333(8) . ?
 N1 H1 0.8600 . ?

loop_
  _geom_angle_atom_site_label_1
  _geom_angle_atom_site_label_2
  _geom_angle_atom_site_label_3
  _geom_angle
  _geom_angle_site_symmetry_1
  _geom_angle_site_symmetry_3
  _geom_angle_publ_flag
 O1 Cu1 Cu1 81.39(10) . 7_545 ?
 O1 Cu1 O3 162.01(15) . . ?
 O1 Cu1 O6 97.51(18) . . ?
 O2 Cu1 Cu1 86.54(11) . 7_545 ?
 O2 Cu1 O1 88.03(18) . . ?
 O2 Cu1 O3 88.51(17) . . ?
 O2 Cu1 O6 93.22(18) . . ?
 O3 Cu1 Cu1 80.79(10) . 7_545 ?
 O3 Cu1 O6 100.30(18) . . ?
 O4 Cu1 Cu1 86.28(10) . 7_545 ?
 O4 Cu1 O1 90.84(17) . . ?
 O4 Cu1 O2 172.82(15) . . ?
 O4 Cu1 O3 90.40(17) . . ?
 O4 Cu1 O6 93.96(17) . . ?
 O6 Cu1 Cu1 178.88(16) . 7_545 ?
 C5 O1 Cu1 124.4(3) . . ?
 C7 O2 Cu1 121.1(3) 2_645 . ?
 C7 O3 Cu1 125.8(4) 5_455 . ?
 C5 O4 Cu1 120.6(4) 7_545 . ?
 O1 C5 O4 126.7(5) . 7_545 ?
 O1 C5 C10 117.8(5) . . ?
 O4 C5 C10 115.6(5) 7_545 . ?
 Cu1 O6 H6A 126.9 . . ?
 Cu1 O6 H6B 127.1 . . ?
 H6A O6 H6B 106.0 . . ?
 O2 C7 C8 116.1(4) 4_665 . ?
 O3 C7 O2 124.8(5) 5 4_665 ?
 O3 C7 C8 119.1(5) 5 . ?
 C11 C8 C7 120.6(4) . . ?
 C11 C8 C12 120.0(5) . . ?
 C12 C8 C7 119.3(5) . . ?
 C11 C10 C5 119.6(4) . . ?
 C15 C10 C5 119.8(5) . . ?
 C15 C10 C11 120.5(5) . . ?
 C8 C11 C10 119.1(4) . . ?
 C8 C11 H11 120.4 . . ?
 C10 C11 H11 120.4 . . ?
 C8 C12 H12 120.0 . . ?
 C14 C12 C8 120.0(6) . . ?
 C14 C12 H12 120.0 . . ?
 C12 C14 N1 122.7(5) . . ?
 C15 C14 C12 119.8(5) . . ?
 C15 C14 N1 117.4(5) . . ?
 C10 C15 C14 120.5(5) . . ?
 C10 C15 H15 119.7 . . ?
 C14 C15 H15 119.7 . . ?
 C21 C16 C16 121.8(5) . 9_765 ?
 C21 C16 C16 121.8(5) 11 9_765 ?
 C21 C16 C21 116.1(10) . 11 ?
 C22 C18 H18 120.1 . . ?
 C22 C18 H18 120.1 11 . ?
 C22 C18 C22 119.8(11) . 11 ?
 C16 C21 H21 118.9 . . ?
 C22 C21 C16 122.1(6) . . ?
 C22 C21 H21 118.9 . . ?
 C18 C22 C3 120.2(8) . . ?
 C21 C22 C18 119.7(7) . . ?
 C21 C22 C3 120.0(6) . . ?
 O0AA C3 C22 120.9(6) . . ?
 O0AA C3 N1 124.0(6) . . ?
 N1 C3 C22 115.1(7) . . ?
 C14 N1 H1 115.9 . . ?
 C3 N1 C14 128.1(7) . . ?
 C3 N1 H1 115.9 . . ?

loop_
  _geom_torsion_atom_site_label_1
  _geom_torsion_atom_site_label_2
  _geom_torsion_atom_site_label_3
  _geom_torsion_atom_site_label_4
  _geom_torsion
  _geom_torsion_site_symmetry_1
  _geom_torsion_site_symmetry_2
  _geom_torsion_site_symmetry_3
  _geom_torsion_site_symmetry_4
  _geom_torsion_publ_flag
 Cu1 O1 C5 O4 -9.2(8) . . . 7_545 ?
 Cu1 O1 C5 C10 172.6(4) . . . . ?
 O1 C5 C10 C11 169.5(5) . . . . ?
 O1 C5 C10 C15 -13.7(9) . . . . ?
 O2 C7 C8 C11 -167.6(6) 4_665 . . . ?
 O2 C7 C8 C12 7.3(9) 4_665 . . . ?
 O3 C7 C8 C11 11.7(9) 5 . . . ?
 O3 C7 C8 C12 -173.4(6) 5 . . . ?
 O4 C5 C10 C11 -8.9(8) 7_545 . . . ?
 O4 C5 C10 C15 167.9(6) 7_545 . . . ?
 C5 C10 C11 C8 178.9(5) . . . . ?
 C5 C10 C15 C14 -178.4(6) . . . . ?
 C7 C8 C11 C10 173.7(6) . . . . ?
 C7 C8 C12 C14 -175.2(6) . . . . ?
 C8 C12 C14 C15 0.8(11) . . . . ?
 C8 C12 C14 N1 -178.5(7) . . . . ?
 C11 C8 C12 C14 -0.3(11) . . . . ?
 C11 C10 C15 C14 -1.6(10) . . . . ?
 C12 C8 C11 C10 -1.2(9) . . . . ?
 C12 C14 C15 C10 0.1(11) . . . . ?
 C12 C14 N1 C3 23.2(15) . . . . ?
 C15 C10 C11 C8 2.1(9) . . . . ?
 C15 C14 N1 C3 -156.1(9) . . . . ?
 C16 C16 C21 C22 -176.0(9) 9_765 . . . ?
 C16 C21 C22 C18 3.7(13) . . . . ?
 C16 C21 C22 C3 -179.3(8) . . . . ?
 C18 C22 C3 O0AA 32.7(14) . . . . ?
 C18 C22 C3 N1 -147.3(9) . . . . ?
 C21 C16 C21 C22 -1.3(14) 11 . . . ?
 C21 C22 C3 O0AA -144.3(9) . . . . ?
 C21 C22 C3 N1 35.7(12) . . . . ?
 C22 C18 C22 C21 -6.1(15) 11 . . . ?
 C22 C18 C22 C3 176.9(6) 11 . . . ?
 C22 C3 N1 C14 -176.0(8) . . . . ?
 O0AA C3 N1 C14 4.0(17) . . . . ?
 N1 C14 C15 C10 179.5(7) . . . . ?

_shelx_res_file
;
    cufyni_sq.res created by SHELXL-2014/7

TITL CUFYNI in P4/mnc #128
REM reset to P4/mnc #128
CELL 1.54184 18.684136 18.684136 34.679581 90 90 90
ZERR 4 0.000695 0.000695 0.001674 0 0 0
LATT 1
SYMM -Y,+X,+Z
SYMM -X,-Y,+Z
SYMM +Y,-X,+Z
SYMM 0.5+X,0.5-Y,0.5-Z
SYMM 0.5-X,0.5+Y,0.5-Z
SYMM 0.5+Y,0.5+X,0.5-Z
SYMM 0.5-Y,0.5-X,0.5-Z
SFAC C H N O S Cu
UNIT 368 692 36 196 24 16

L.S. 12 0 213
PLAN  50
BOND
ABIN
MORE -1
BOND $H
CONF
fmap 2
acta
OMIT 1 2 1
OMIT 1 1 2
OMIT 0 0 2


WGHT    0.161200
FVAR       0.76935
CU1   6    0.738012    0.304694    0.221159    11.00000    0.05504    0.05411 =
         0.03692    0.00506   -0.00483    0.00212
O1    4    0.837028    0.312773    0.201993    11.00000    0.05783    0.07935 =
         0.05223    0.01727    0.00113    0.01077
O2    4    0.732825    0.212439    0.196411    11.00000    0.09900    0.05738 =
         0.04044   -0.00191   -0.00935    0.00178
O3    4    0.653825    0.277456    0.252425    11.00000    0.05442    0.07818 =
         0.05050    0.01071    0.00310    0.00308
O4    4    0.749297    0.390627    0.251001    11.00000    0.07434    0.05877 =
         0.04361   -0.00034   -0.01115   -0.00239
C5    1    0.889434    0.282659    0.216855    11.00000    0.05945    0.06095 =
         0.04750   -0.00229   -0.00532   -0.00875
O6    4    0.686575    0.357977    0.174386    11.00000    0.12302    0.09842 =
         0.06770    0.02020   -0.02869    0.01958
AFIX   7
H6A   2    0.668532    0.408248    0.174071    11.00000   -1.50000
H6B   2    0.675582    0.337754    0.148334    11.00000   -1.50000
AFIX   0
C7    1    1.155628    0.250709    0.214431    11.00000    0.06490    0.07410 =
         0.03894    0.00270    0.00148   -0.00012
C8    1    1.087566    0.267061    0.194592    11.00000    0.06794    0.08726 =
         0.03511    0.00000    0.00702    0.00411
C10   1    0.960105    0.286858    0.195833    11.00000    0.05295    0.08845 =
         0.04285    0.00116    0.00669    0.00490
C11   1    1.022998    0.264082    0.214422    11.00000    0.06150    0.06920 =
         0.04003    0.00051   -0.00047   -0.00039
AFIX  43
H11   2    1.021406    0.247253    0.239645    11.00000   -1.20000
AFIX   0
C12   1    1.089137    0.291160    0.156504    11.00000    0.06408    0.11655 =
         0.04098   -0.00358    0.00037    0.01775
AFIX  43
H12   2    1.132361    0.293354    0.143259    11.00000   -1.20000
AFIX   0
C14   1    1.026224    0.311845    0.138399    11.00000    0.06610    0.13449 =
         0.03849    0.00745    0.00245    0.00311
C15   1    0.961967    0.309397    0.158408    11.00000    0.05734    0.10075 =
         0.04318    0.00083   -0.00448    0.00874
AFIX  43
H15   2    0.919835    0.323220    0.146225    11.00000   -1.20000
AFIX   0
C16   1    1.012820    0.461859    0.000000    10.50000    0.06190    0.12579 =
         0.03221    0.00000    0.00000   -0.00920
C18   1    1.072645    0.324619    0.000000    10.50000    0.07777    0.13867 =
         0.04801    0.00000    0.00000    0.00678
AFIX  43
H18   2    1.095435    0.280368    0.000000    10.50000   -1.20000
AFIX   0
C21   1    1.028356    0.425318    0.034321    11.00000    0.07542    0.15014 =
         0.03536    0.00103    0.00531    0.00729
AFIX  43
H21   2    1.019765    0.447979    0.057744    11.00000   -1.20000
AFIX   0
C22   1    1.055692    0.357538    0.034448    11.00000    0.06985    0.13059 =
         0.04301   -0.00536    0.00814    0.00057
O0AA  4    1.122085    0.280801    0.075059    11.00000    0.16051    0.19227 =
         0.04728    0.00446    0.01834    0.07622
C3    1    1.070416    0.320928    0.071519    11.00000    0.09575    0.14624 =
         0.04580    0.00555    0.00892    0.03080
N1    3    1.024009    0.335092    0.099716    11.00000    0.07568    0.20552 =
         0.04785    0.02252    0.00714    0.03128
AFIX  43
H1    2    0.988259    0.361729    0.093548    11.00000   -1.20000
AFIX   0
HKLF 4

REM  CUFYNI in P4/mnc #128
REM R1 =  0.0855 for    3021 Fo > 4sig(Fo)  and  0.1305 for all    6006 data
REM    185 parameters refined using      0 restraints

END

WGHT      0.1464      0.0000

REM Highest difference peak  1.261,  deepest hole -0.425,  1-sigma level  0.093
Q1    1   0.6567  0.3147  0.1393  11.00000  0.05    1.26
Q2    1   0.7389  0.3073  0.1925  11.00000  0.05    0.84
Q3    1   0.7363  0.3091  0.2487  11.00000  0.05    0.82
Q4    1   0.7616  0.3924  0.2660  11.00000  0.05    0.42
Q5    1   0.7373  0.2225  0.2182  11.00000  0.05    0.38
Q6    1   1.1575  0.2391  0.2228  11.00000  0.05    0.37
Q7    1   0.8380  0.3189  0.1721  11.00000  0.05    0.34
Q8    1   1.0239  0.3181  0.1302  11.00000  0.05    0.32
Q9    1   0.6795  0.2746  0.1707  11.00000  0.05    0.31
Q10   1   0.6460  0.3013  0.2227  11.00000  0.05    0.31
Q11   1   0.8389  0.3180  0.1911  11.00000  0.05    0.30
Q12   1   0.6855  0.4521  0.1930  11.00000  0.05    0.29
Q13   1   0.8240  0.3027  0.1860  11.00000  0.05    0.29
Q14   1   1.1463  0.3330  0.1380  11.00000  0.05    0.29
Q15   1   1.1590  0.2904  0.0515  11.00000  0.05    0.29
Q16   1   0.6739  0.2959  0.1710  11.00000  0.05    0.28
Q17   1   1.0264  0.4598  0.0302  11.00000  0.05    0.28
Q18   1   0.7438  0.3798  0.2323  11.00000  0.05    0.27
Q19   1   0.7341  0.3971  0.1859  11.00000  0.05    0.27
Q20   1   1.0000  0.5000  0.0252  10.50000  0.05    0.27
Q21   1   0.6216  0.3950  0.1775  11.00000  0.05    0.27
Q22   1   0.9194  0.3604  0.1370  11.00000  0.05    0.26
Q23   1   1.0178  0.4439  0.0352  11.00000  0.05    0.26
Q24   1   1.0612  0.2323  0.2000  11.00000  0.05    0.25
Q25   1   1.1609  0.1901  0.2009  11.00000  0.05    0.25
Q26   1   1.0535  0.2625  0.2088  11.00000  0.05    0.25
Q27   1   1.0686  0.4247  0.0564  11.00000  0.05    0.24
Q28   1   1.1362  0.2599  0.0000  10.50000  0.05    0.24
Q29   1   0.7386  0.3082  0.1494  11.00000  0.05    0.24
Q30   1   1.0220  0.2739  0.0598  11.00000  0.05    0.24
Q31   1   1.1600  0.3282  0.2242  11.00000  0.05    0.24
Q32   1   1.0925  0.3531  0.0853  11.00000  0.05    0.24
Q33   1   0.9711  0.3247  0.0785  11.00000  0.05    0.23
Q34   1   1.0814  0.2373  0.0702  11.00000  0.05    0.23
Q35   1   1.0414  0.2643  0.0626  11.00000  0.05    0.22
Q36   1   0.9956  0.2387  0.1285  11.00000  0.05    0.21
Q37   1   1.0220  0.4043  0.0234  11.00000  0.05    0.21
Q38   1   1.1189  0.2975  0.1220  11.00000  0.05    0.21
Q39   1   1.0938  0.2249  0.0683  11.00000  0.05    0.20
Q40   1   0.9607  0.3566  0.0755  11.00000  0.05    0.20
Q41   1   1.0955  0.4602  0.0314  11.00000  0.05    0.20
Q42   1   0.8071  0.2016  0.1960  11.00000  0.05    0.20
Q43   1   1.0584  0.2335  0.1507  11.00000  0.05    0.19
Q44   1   1.1413  0.1997  0.0844  11.00000  0.05    0.19
Q45   1   0.9418  0.2187  0.1879  11.00000  0.05    0.19
Q46   1   1.0213  0.2540  0.1881  11.00000  0.05    0.18
Q47   1   0.6978  0.2433  0.1642  11.00000  0.05    0.18
Q48   1   0.9549  0.2111  0.1966  11.00000  0.05    0.17
Q49   1   1.1216  0.2404  0.0000  10.50000  0.05    0.17
Q50   1   0.6180  0.2923  0.2239  11.00000  0.05    0.17
;
_shelx_res_checksum               30832
_shelx_hkl_file
;
   0   0   2-0.01005 61.3061   8
   0   0  -2-0.00670 49.6565   1
   0   0   3 33.2111 40.6286   1
   0   0   3-18.5962 50.6727   8
   0   0  -3-45.9042 21.6773  10
   0   0   4 56704.8 1773.26   8
   0   0  -4 55392.7 1455.02  10
   0   0   5-90.3431 98.0738   8
   0   0  -5 62.4426 103.550  10
   0   0   6 16552.0 1224.05   8
   0   0  -6 17082.4 1021.43  10
   0   0  -7 154.392 132.001  10
   0   0   7-4.30334 134.683   8
   0   0  -8 14015.9 989.126  10
   0   0   8 11339.2 1149.12   8
   0   0   9 1024.24 686.396   8
   0   0  -9 3142.82 810.081  10
   0   0 -10 44442.7 2097.52  10
   0   0  10 33706.7 2178.80   8
   0   0  11-258.684 188.851   8
   0   0 -11-165.685 165.591  10
   0   0  12 8307.29 1254.22   8
   0   0 -12 9515.61 1043.11  10
   0   0  13 1001.01 473.157   8
   0   0 -13 424.241 434.656  10
   0   0  14 73550.2 3808.08   8
   0   0 -14 79664.4 3259.24  10
   0   0  15-835.167 685.843   8
   0   0 -16 25118.3 1958.39  10
   0   0  16 22782.8 2226.33   8
   0   0  17 325.848 616.215   8
   0   0 -17-281.431 217.467  10
   0   0  18 378.291 583.189   8
   0   0 -18 1977.00 1131.31  10
   0   0  19 221.472 150.986   8
   0   0 -19-157.291 426.062  10
   0   0 -20-38.3167 437.940  10
   0   0  20 199.148 228.992   8
   0   0 -21-6.38056 97.7097  10
   0   0  21-141.427 463.566   8
   0   0 -22 1350.42 644.328  10
   0   0  22 1007.37 505.256   8
   0   0  23-256.998 316.204   8
   0   0 -23 702.427 718.589  10
   0   0 -24 1662.86 331.019   5
   0   0 -24 1493.41 281.811   4
   0   0 -24 2087.10 906.128  10
   0   0 -25-20.4094 73.4468   4
   0   0 -25-337.544 562.718  10
   0   0 -25-17.7135 46.4816   5
   0   0 -26 54.3655 99.5108   5
   0   0 -26 274.024 166.713   4
   0   0 -26-321.221 590.023  10
   0   0 -27-45.9731 93.8214   4
   0   0 -27 10.0543 45.9518   5
   0   0 -28 30515.5 1591.72   5
   0   0 -28 26573.7 1343.16   4
   0   0 -29-59.5635 126.486   5
   0   0 -29-19.7927 67.3661   4
   0   0 -30 61.1957 105.845   5
   0   0 -31 25.8171 94.3886   5
   0   0 -32 14878.7 1194.24   5
   0   0 -33 78.4548 91.5501   5
   0   0 -34 21334.4 1428.33   5
   0   0 -35 70.4447 167.552   5
   0   0 -36 11027.9 1011.89   5
   0   0 -37 92.4634 49.2904   5
   0   0 -38 3394.32 536.131   5
   0   0 -39 23.8124 88.7078   5
   0   0 -40 2490.54 418.030   5
   0   0 -41-6.11290 42.5797   5
   0   0 -42 140.082 84.4244   5
   1   0  -1 31.1094 36.7688   3
   0  -1  -1 58.6595 37.1083   9
   1   0   1 37.0498 31.2963   9
   0   1  -1 32.4120 26.1361   2
   0   1   1 67.5100 52.9685   8
   0  -1  -1 40.4925 31.7029  10
   1   0   1 10.2543 31.1298   8
   0  -1   1 37.3249 16.8139   2
   1   0   1 31.5437 40.9243   3
  -1   0   2 55.3376 47.6084   8
   0  -1   2-30.3823 16.4880   1
   1   0   2-16.3201 46.5850   3
   1   0  -2-7.34548 17.5965   2
   1   0  -2-8.69703 30.1653   3
   0   1  -2-28.1579 32.4625  10
   0   1   2-2.06361 32.1749   8
   0  -1   2-6.00062 12.2446   2
   1   0   2 11.4711 17.8970   9
   1   0   2 60.3345 22.1127   8
  -1   0  -2 6.44587 33.8157  10
   0  -1  -2-25.3219 29.9891  10
   0  -1  -2 11.0637 20.2558   9
  -1   0   2-1.46053 20.4028   2
  -1   0  -3 1698.17 211.352  10
   0  -1   3 1947.98 227.478   1
   0   1  -3 1731.89 226.127  10
   0  -1  -3 1911.47 208.873   9
   0   1   3 1766.41 248.315   8
   1   0   3 2048.65 308.195   8
   0  -1   3 2016.79 256.259   2
   1   0   3 1926.89 181.150   9
   0  -1  -3 1752.45 239.817  10
   1   0  -3 1198.08 315.662  10
   1   0   3 1789.50 212.084   3
  -1   0   3 1958.48 256.715   8
   1   0  -3 2075.17 221.253   3
  -1   0  -4-67.0347 84.9635  10
   1   0   4 23.3476 122.812   8
   1   0  -4-9.61374 37.1224   3
   1   0  -4 21.5042 74.0781  10
   0  -1  -4-95.2366 93.9956  10
   0  -1   4-3.76350 37.1439   1
  -1   0   4-97.9425 106.616   8
   1   0   4-28.4569 42.6175   3
   0  -1   4-105.654 105.554   8
  -1   0   4-18.6779 52.2403   1
   0   1  -4-92.7562 88.6499  10
   0   1   4-33.4283 47.8073   8
  -1   0   5 4105.43 377.995   1
   0  -1   5 3971.86 441.136   1
   1   0  -5 3681.36 538.118  10
  -1   0  -5 3200.02 413.404  10
   0  -1   5 3884.90 461.619   8
  -1   0   5 3696.51 480.498   8
   0   1  -5 3441.14 427.184  10
   1   0   5 4229.32 319.067   3
   0  -1  -5 3919.43 445.672  10
   1   0  -5 4469.85 308.621   3
   1   0   5 3705.26 571.777   8
   0   1   5 3701.91 477.010   8
  -1   0   6 97.8829 92.6350   1
   1   0  -6 1.93118 31.5870   3
   0  -1   6 44.7734 129.783   1
   0   1   6 36.1820 76.8971   8
   0  -1   6 109.213 180.771   8
   1   0  -6 112.078 148.821  10
   0  -1  -6 26.4173 114.499  10
  -1   0  -6 90.5092 126.131  10
   0   1  -6 57.2990 116.339  10
   1   0   6 47.5023 64.4084   3
   1   0   6 219.581 197.635   8
  -1   0   6 152.710 105.415   8
   0   1  -7 17314.7 1051.88  10
   0  -1  -7 19979.4 1133.08  10
  -1   0   7 18895.0 1051.99   1
  -1   0   7 17166.5 1266.26   8
   0   1   7 18497.0 1330.22   8
   0  -1   7 18210.5 1245.23   8
   0  -1   7 19227.2 1191.79   1
   1   0   7 15078.8 572.388   3
  -1   0  -7 18027.0 1104.72  10
   1   0  -7 15545.2 577.219   3
   1   0  -7 20246.0 1275.84  10
   1   0   7 16090.6 1361.97   8
  -1   0  -8 324.390 158.205  10
   0  -1   8 46.5617 142.904   1
   1   0   8-94.2831 181.105   8
   1   0  -8 160.797 158.497  10
   0  -1   8 104.910 129.969   8
  -1   0   8 190.048 92.2348   8
   0   1  -8 61.4604 85.4754  10
  -1   0   8 21.7195 125.391   1
   0   1   8-118.402 134.746   8
   0  -1  -8-79.2099 135.894  10
  -1   0   9-186.889 160.772   8
   1   0   9-611.730 326.919   8
   0  -1   9-540.130 294.301   8
  -1   0   9 129.973 161.834   1
   0   1   9-24.4145 521.789   8
   0   1 -10 5651.36 1063.23  10
   0   1  10 644.775 535.266   8
   1   0 -10 1406.92 671.156  10
  -1   0  10 396.027 283.066   8
   0  -1 -10 4300.57 963.516  10
  -1   0 -11-86.5308 209.596  10
   0   1  11-147.690 209.749   8
   0   1 -11-53.1223 113.149  10
   0  -1  11 142.516 128.315   8
  -1   0  11-69.0934 120.089   8
   1   0  11 138.867 248.453   8
   0  -1 -11-81.7986 193.912  10
   1   0 -11-54.9663 167.608  10
   0  -1 -12-12.5714 235.936  10
   1   0 -12 21.8555 117.973  10
  -1   0 -12-70.9052 238.416  10
   1   0  12 36.7626 161.035   8
   0   1  12-53.7324 114.398   8
  -1   0  12-425.170 343.081   8
   0   1 -12 118.944 248.071  10
   0  -1  12 18.3722 118.346   8
   0   1 -13 336.220 264.315  10
  -1   0  13 59.3293 215.805   8
   0  -1 -13 102.009 245.318  10
   1   0  13 9.29977 163.784   8
  -1   0 -13 574.291 293.799  10
   0  -1  13 251.606 167.738   8
   0   1  13 288.768 267.259   8
   0   1 -14 237.887 209.312  10
   0   1  14 474.965 425.770   8
   1   0 -14 87.3480 128.915  10
   1   0  14 283.390 382.739   8
  -1   0  14 209.654 238.254   8
   0  -1 -14-175.439 257.126  10
   0  -1  14-192.588 325.545   8
  -1   0 -14-179.958 137.796  10
   0  -1  15 3208.82 948.863   8
   0   1  15 3273.30 745.174   8
  -1   0  15 3217.64 730.260   8
  -1   0 -15 396.627 720.777  10
   0  -1 -15 1026.42 513.949  10
   0   1 -15 599.148 691.744  10
   1   0 -15 2959.72 655.419  10
   1   0  15 2576.81 614.154   8
  -1   0  16 283.447 325.555   8
   0  -1 -16-758.085 576.743  10
   1   0  16 204.556 562.462   8
  -1   0 -16-1116.06 732.683  10
   0   1  16 227.071 681.346   8
   0   1 -16-20.3384 307.525  10
   0  -1  16-136.630 195.699   8
   1   0 -16-1262.07 745.288  10
   0  -1 -17 4404.18 873.495  10
   0  -1  17 5159.02 1153.56   8
   0   1  17 5695.92 1303.07   8
   1   0 -17 3884.00 984.019  10
  -1   0 -17 4090.60 916.550  10
   1   0  17 4429.78 1075.10   8
  -1   0  17 4456.99 1450.96   8
   0   1 -17 6859.58 1143.79  10
   1   0  18 1553.14 823.000   8
  -1   0 -18 2794.21 1093.77  10
   1   0 -18 4061.08 1689.52  10
   0   1 -18 2589.78 1035.98  10
   0   1  18 2043.12 1131.20   8
  -1   0  18 1235.32 712.931   8
   0  -1 -18 5740.26 1375.47  10
   1   0  19 16.3773 377.312   8
   0  -1 -19 210.814 227.825  10
  -1   0 -19 14.2996 125.264  10
   0  -1  19-240.459 459.963   8
   0   1  19-108.549 192.114   8
   1   0 -19-366.719 323.618  10
  -1   0  19 281.084 350.999   8
   0   1 -19-63.1802 264.842  10
   0   1  20-188.177 280.574   8
   0  -1 -20 63.7694 242.637  10
  -1   0 -20 202.043 258.193  10
   1   0 -20-18.0548 263.204  10
   0   1 -20 89.4889 388.112  10
  -1   0  20-8.05032 266.045   8
   0  -1  20-18.7616 248.128   8
   1   0  20 477.743 448.150   8
  -1   0  21 416.287 417.919   8
  -1   0 -21 11.5038 203.518  10
   0   1  21 327.039 487.009   8
   1   0 -21 188.547 533.575  10
   0  -1 -21 223.353 358.704  10
   0   1 -21 229.712 283.220  10
   1   0  21 580.062 241.032   8
   0  -1 -22-55.9096 338.201  10
   1   0 -22-265.218 322.144  10
   1   0  22-479.845 396.638   8
   0   1  22 57.3806 320.763   8
   0   1 -22-60.6087 158.790  10
  -1   0 -22 132.339 245.174  10
  -1   0  22 235.280 342.319   8
   0  -1 -23 3912.08 1164.65  10
   0   1  23 2756.43 1114.48   8
   0   1 -23 3728.38 1220.03  10
   1   0 -23 3244.53 459.879   5
  -1   0  23 2411.73 944.059   8
   1   0  23 3752.90 1251.50   8
   0  -1 -23 3355.51 456.400   5
   0   1  23 3472.83 601.770  11
   1   0 -23 2790.81 1111.81  10
  -1   0 -23 3859.36 1147.58  10
   1   0 -24-11.7414 52.3826   5
   1   0 -24-624.428 603.892  10
  -1   0 -24 28.2809 36.9664   5
   0   1 -24 545.343 772.391  10
   1   0  24 149.153 244.882   8
   1   0 -24-77.8840 114.554   4
   0  -1 -24 12.8502 62.6550   4
   0   1 -24 3.83458 26.8724   4
   0  -1 -24 85.4547 81.9369   5
   0   1  24 729.271 607.824   8
  -1   0 -24-123.309 317.380  10
   0  -1 -24-87.5155 485.783  10
   0   1 -24 98.2317 126.385   5
  -1   0 -25 3222.45 1203.51  10
  -1   0 -25 3665.81 486.347   5
   1   0 -25 1860.36 800.342  10
   1   0 -25 3534.21 508.863   5
   0   1 -25 3106.55 468.647   5
   0   1  25 2684.06 605.582  11
   0  -1 -25 4411.82 1324.71  10
  -1   0 -25 3492.45 451.930   4
   0   1 -25 4691.66 1557.15  10
   1   0 -25 3353.26 468.795   4
   0  -1 -25 3477.59 450.731   4
   0   1  25 3221.00 1067.13   8
   0  -1 -25 3867.07 512.286   5
   0   1 -25 3114.70 433.581   4
   0   1  26 473.186 632.260   8
   1   0 -26-63.2998 104.623   4
  -1   0 -26 145.758 273.906  10
  -1   0 -26-72.0904 76.0890   5
   0   1 -26-95.5844 108.328   4
   0  -1 -26-89.7517 129.666   5
   0  -1 -26-420.578 579.060  10
   0   1 -26-834.263 979.605  10
   1   0 -26-616.835 942.977  10
   1   0 -26-34.4239 53.5927   5
  -1   0 -26 92.5139 85.8229   4
   0   1 -26-94.4196 102.273   5
   0  -1 -26-53.8806 36.0433   4
   0   1 -27-737.136 823.776  10
   0  -1 -27-904.283 1033.94  10
   0  -1 -27 226.496 106.733   4
   0  -1 -27 211.441 118.976   5
  -1   0 -27-491.820 719.629  10
   0   1 -27 235.223 147.762   5
   0   1 -27 272.158 127.916   4
   1   0 -27 170.166 56.1152   4
   1   0 -27 159.939 141.279   5
  -1   0 -27 390.889 165.977   5
  -1   0 -27 289.946 128.049   4
   0  -1 -28-402.565 471.252  10
   0  -1 -28 1.35632 46.6601   4
   0   1 -28-32.7889 61.4458   5
   1   0 -28-48.9745 155.333   5
  -1   0 -28-149.071 157.579   4
   1   0 -28-19.0540 106.440   4
  -1   0 -28-80.1103 340.862  10
  -1   0 -28-96.8491 150.953   5
   0  -1 -28-155.729 162.337   5
  -1   0 -29-415.739 723.125  10
  -1   0 -29 295.051 146.679   4
  -1   0 -29 481.779 222.011   5
   0  -1 -29 503.774 190.710   4
   0   1 -29-241.396 656.475  10
   0  -1 -29 517.710 239.018   5
   1   0 -29 531.478 259.601   5
   0   1 -29 482.161 246.190   5
   1   0 -29 449.838 215.560   4
   0  -1 -29-556.962 510.753  10
   1   0 -30-115.582 113.990   5
   0  -1 -30-160.180 105.509   5
  -1   0 -30 2.02964 46.8363   4
   0   1 -30-29.6805 94.5170   5
   0  -1 -30 71.6536 101.201   4
  -1   0 -30 13.9502 114.282   5
   0   1 -31 99.7748 109.098   5
  -1   0 -31-48.2520 56.9375   5
   1   0 -31-150.239 128.895   5
   0  -1 -31 78.3709 112.346   4
   0  -1 -31-53.5385 64.4937   5
   0   1 -32-49.4764 88.3587   5
   1   0 -32-56.8892 129.957   5
  -1   0 -32 90.5748 117.070   5
   1   0 -33 16.4219 94.4333   5
   0  -1 -33 25.3362 66.9393   5
   0   1 -33 57.8203 102.898   5
  -1   0 -33 93.6535 90.8165   5
   1   0 -34-133.105 168.109   5
   0   1 -34-45.6715 44.4244   5
   0  -1 -34 61.0350 133.357   5
  -1   0 -34 26.9206 87.5120   5
   0   1 -35 427.766 230.912   5
   1   0 -35 423.164 195.353   5
  -1   0 -35 422.077 178.190   5
   0  -1 -35 448.993 229.717   5
   1   0 -36-25.8190 83.8405   5
  -1   0 -36-42.3288 59.2889   5
   0  -1 -36-53.8089 90.1594   5
   0   1 -36-77.2476 106.792   5
   1   0 -37 171.318 137.484   5
   0  -1 -37 167.319 181.187   5
  -1   0 -37 66.8625 41.5890   5
   0   1 -37 218.019 162.149   5
  -1   0 -38-52.8332 159.545   5
   0  -1 -38 41.6743 41.2513   5
   0   1 -38-58.4184 34.7853   5
   1   0 -38-19.9920 128.390   5
   0  -1 -39 63.0131 88.5313   5
   1   0 -39 35.7470 60.9795   5
  -1   0 -39 48.7693 90.5882   5
   0   1 -39 211.581 132.305   5
   0  -1 -40 1.80389 41.4180   5
   1   0 -40-46.1870 87.1205   5
   0   1 -40 135.577 125.671   5
  -1   0 -40 147.044 126.679   5
   0   1 -41 106.394 119.174   5
  -1   0 -41 7.70877 47.9929   5
   0  -1 -41 94.0455 103.827   5
   1   0 -41-56.2854 100.428   5
  -1   0 -42-132.496 108.765   5
   1   0 -42-40.6117 43.3016   5
   0  -1 -42-79.6386 114.597   5
   0   1 -42 45.2833 51.9048   5
   0  -1 -43 132.342 82.6557   5
   1  -1   0 25513.2 870.258   9
   1   1   0 24528.7 696.568   8
   1  -1   1 61.5671 62.2207   9
   1   1   1-42.5997 42.3117   8
   1  -1   1-0.78257 8.19355   2
  -1   1  -1-38.3702 37.9963   2
  -1  -1   1-1.41358 13.4828   2
   1  -1  -1-17.9114 44.0711   9
  -1   1   2 5746.43 359.952   8
   1   1   2 6118.18 444.021   8
  -1   1  -2 6249.69 353.269  10
  -1  -1  -2 6128.10 353.037  10
   1  -1   2 6271.88 432.421   9
  -1  -1   2 5782.21 405.108   2
   1  -1  -2 6704.57 508.250   9
   1   1  -3-24.1485 95.9376  10
  -1   1   3-15.6037 22.5727   8
  -1   1  -3-3.20256 50.1606  10
   1  -1  -3 13.5323 57.2983   9
  -1   1   3 6.15250 25.6288   1
  -1  -1  -3-18.0649 34.2419  10
  -1  -1   3-23.3503 45.8914   2
   1  -1   3-19.9936 36.1985   9
   1   1   3 39.4702 32.8531   8
   1  -1  -3 73.5231 172.875  10
   1   1   4 5983.84 556.699   8
  -1   1   4 6694.10 436.998   1
  -1   1   4 5906.48 478.073   8
   1  -1   4 5885.28 459.868   9
  -1   1  -4 5489.48 446.983  10
  -1  -1   4 6555.60 531.561   2
   1  -1  -4 6627.92 708.949  10
   1  -1   4 5921.42 522.690   8
  -1  -1  -4 5367.74 470.800  10
   1   1  -4 6841.45 675.719  10
  -1   1   5 33.4698 23.4540   1
  -1  -1   5 63.4230 85.2679   2
  -1   1   5 29.1221 40.1479   8
  -1  -1   5 72.2182 77.7370   8
   1  -1   5-3.82562 114.983   8
  -1   1  -5 39.8641 93.2542  10
   1  -1  -5-21.5866 59.2618  10
   1   1  -5 68.9229 179.008  10
   1   1   5 6.19431 105.399   8
  -1  -1  -5 159.734 160.483  10
  -1  -1   6 13456.2 830.896   1
  -1   1  -6 12030.3 840.361  10
   1   1   6 12823.7 1027.30   8
  -1   1   6 13169.6 941.441   8
   1  -1   6 12599.6 981.633   8
  -1  -1   6 12300.0 894.670   8
  -1  -1  -6 10342.4 842.203  10
   1  -1  -6 13049.3 1038.50  10
   1   1  -6 12212.1 954.479  10
  -1  -1  -7 151.903 194.605  10
  -1   1  -7 33.2926 172.392  10
   1   1  -7 157.164 149.824  10
   1   1   7 8.83074 65.8600   8
  -1  -1   7 93.4570 178.201   8
  -1  -1   7 30.4291 85.6851   1
   1  -1  -7 179.856 180.370  10
   1  -1   7-25.8602 164.832   8
  -1   1   7 152.310 229.817   8
  -1   1  -8-48.4552 185.173  10
   1   1  -8-231.764 247.432  10
   1  -1   8 225.549 209.541   8
  -1   1   8 91.4560 142.180   8
   1  -1  -8-148.571 201.558  10
  -1  -1  -8 58.3284 166.881  10
   1   1   8-49.0500 261.448   8
  -1  -1   8 125.208 115.692   1
  -1  -1   8 50.7915 83.3736   8
   1   1  -9 185.091 123.477   3
  -1  -1  -9-1128.84 501.119  10
  -1   1   9 1047.06 612.381   8
  -1  -1   9 114.812 137.685   1
  -1   1  -9 917.116 577.465  10
   1  -1   9 570.725 534.856   8
  -1  -1   9 694.713 480.235   8
   1   1  -9 2936.39 778.397  10
   1   1   9 465.116 434.910   8
   1   1   9 74.0087 81.6622   3
   1  -1  -9 3792.11 1006.89  10
  -1  -1 -10 1086.43 409.033  10
  -1  -1  10 796.149 334.988   8
   1  -1  10 765.461 354.407   8
   1   1  10 1109.93 424.174   8
   1   1 -10 537.819 92.0708   3
   1   1 -10 524.686 244.561  10
   1  -1 -10 707.721 95.9267  10
  -1   1  10 918.284 340.393   8
  -1  -1  10 926.969 311.327   1
   1   1 -11 81.1212 84.9282  10
   1  -1  11-29.8888 89.2019   8
   1  -1 -11-86.8609 150.736  10
  -1   1  11 50.5782 160.578   8
  -1   1 -11 275.524 155.002  10
  -1  -1 -11-91.1680 168.166  10
  -1  -1  11-242.145 205.679   8
   1   1  11 59.2403 214.303   8
  -1  -1  11-112.385 47.1944   1
   1  -1 -12 2005.33 518.445  10
   1  -1  12 1375.49 536.125   8
  -1  -1  12 1630.91 463.049   1
   1   1  12 1749.62 626.820   8
  -1  -1 -12 1209.55 373.091  10
  -1   1 -12 968.130 390.216  10
   1   1 -12 1767.96 523.194  10
  -1  -1  12 1324.42 414.146   8
  -1   1  12 1377.09 440.499   8
   1   1 -13 92.8709 181.832  10
   1  -1 -13 239.696 382.435  10
  -1  -1  13-146.911 270.867   8
  -1   1 -13 275.220 246.486  10
   1   1  13-76.9104 251.296   8
   1  -1  13 179.998 241.012   8
  -1   1  13-240.385 284.257   8
   1   1 -14 1410.74 338.916  10
  -1   1  14 1488.14 533.515   8
  -1  -1  14 1165.62 448.154   8
   1  -1 -14 1469.09 467.711  10
  -1   1 -14 1413.45 462.834  10
   1  -1  14 1050.24 384.331   8
   1   1  14 1510.39 566.798   8
  -1  -1 -14 1207.19 203.875  10
   1  -1  15-834.564 346.103   8
   1   1 -15-245.962 564.332  10
   1  -1 -15-195.296 519.073  10
  -1  -1  15-799.276 463.700   8
   1   1  15-697.546 654.285   8
  -1   1  15-468.387 407.605   8
   1   1 -16 937.289 350.700  10
   1  -1  16 837.881 417.600   8
   1   1  16 862.385 178.179   8
  -1  -1  16 1003.19 357.193   8
  -1   1 -16 1237.65 311.554  10
   1  -1 -16 1135.89 417.965  10
  -1  -1 -16 903.867 210.053  10
  -1   1  16 1397.55 587.861   8
   1   1  17 458.105 258.908   8
   1  -1 -17-1826.77 648.004  10
  -1   1  17-238.514 489.127   8
  -1  -1 -17-519.241 450.459  10
  -1  -1  17-31.7606 129.462   8
   1   1 -17-1727.88 622.311  10
   1  -1  17-544.391 459.109   8
   1   1 -18 9341.28 1487.30  10
  -1   1  18 4483.36 1841.02   8
  -1   1 -18 2651.41 1161.21  10
   1  -1  18 1342.20 965.988   8
   1   1  18 2619.32 1038.29   8
  -1  -1  18 2144.01 886.629   8
   1  -1 -18 8781.09 1826.89  10
  -1  -1 -18 7494.37 1680.85  10
   1   1  19 134.096 344.557   8
   1  -1  19-79.2398 198.318   8
   1  -1 -19-4.14511 226.350  10
  -1   1  19 224.484 358.666   8
  -1  -1 -19-139.499 239.899  10
   1   1 -19-17.9704 303.871  10
  -1  -1  19 120.003 136.581   8
  -1   1 -19-54.5893 262.464  10
  -1   1  20 1049.24 508.842   8
   1   1  20 90.2858 219.681   8
  -1  -1 -20 623.902 486.736  10
   1  -1 -20 785.326 503.195  10
  -1   1 -20 207.484 171.608  10
   1  -1  20 321.329 239.328   8
   1   1 -20 478.810 572.359  10
   1   1 -21 571.216 707.723  10
  -1  -1 -21 286.642 358.267  10
   1  -1 -21 357.807 515.050  10
   1   1  21 66.9663 140.470   8
  -1   1 -21-19.7535 104.835  10
  -1   1  21-330.520 448.131   8
  -1  -1 -22-412.312 371.303  10
  -1   1  22 312.326 267.556   8
   1   1 -22-410.763 283.038  10
  -1   1 -22-33.0589 120.757  10
   1   1  22 5.57184 311.040   8
   1  -1 -22-6.83961 439.322  10
   1   1 -23 7.14676 55.9411   5
  -1   1 -23-572.729 450.945  10
  -1  -1 -23-108.322 113.177   5
   1   1  23-55.0507 126.642  11
  -1   1  23-507.581 340.901  11
   1   1  23-101.943 314.106   8
  -1   1  23 153.881 310.432   8
   1  -1 -23 23.8496 37.1984   5
   1  -1 -23-1445.40 1016.51  10
  -1  -1 -23-622.199 579.023  10
   1   1 -23-690.791 747.263  10
  -1   1 -24 193.202 198.107  10
  -1  -1 -24 510.368 184.401   4
   1  -1 -24 532.152 208.497   5
   1  -1 -24 446.188 167.738   4
  -1   1  24 377.063 282.950  11
   1  -1 -24 189.329 376.563  10
   1   1 -24 347.242 686.102  10
  -1   1 -24 384.877 183.616   5
   1   1  24 269.874 229.715  11
  -1   1  24 276.329 299.166   8
   1   1  24 321.865 275.166   8
   1   1 -24 559.608 252.206   5
   1   1 -24 353.335 172.490   4
  -1  -1 -24 578.268 347.189   5
   1   1 -25 254.841 853.209  10
  -1   1  25-157.746 419.654   8
   1   1  25 254.532 527.231   8
   1   1  25-97.3806 183.521  11
  -1   1 -25-78.5853 37.1814   5
   1  -1 -25 350.433 345.831  10
  -1  -1 -25-789.315 639.578  10
   1   1 -25-46.6887 30.8978   4
   1   1 -25-124.187 121.898   5
  -1  -1 -25 5.45233 51.7662   4
  -1  -1 -25-138.285 129.861   5
  -1   1 -25-430.924 417.236  10
  -1   1  25 15.5733 152.565  11
   1  -1 -25-103.738 75.7764   5
   1  -1 -25 70.4305 118.121   4
  -1   1 -25-7.56400 100.745   4
   1  -1 -26 1547.35 922.746  10
  -1   1 -26 1462.12 332.948   4
   1   1 -26 1764.41 370.625   5
  -1  -1 -26 1513.36 289.508   4
   1  -1 -26 1556.10 302.532   4
   1  -1 -26 1457.88 337.964   5
   1   1 -26 494.842 403.083  10
   1   1  26 1172.13 649.929   8
  -1   1 -26 1408.26 331.152   5
  -1  -1 -26 1916.78 1014.25  10
   1   1 -26 1348.05 289.649   4
  -1  -1 -26 1648.99 333.699   5
  -1   1 -26 2077.11 1050.00  10
   1   1 -27-163.525 138.795   5
  -1  -1 -27 298.843 158.034   4
  -1   1 -27-25.8034 52.2862   4
  -1   1 -27-165.114 602.748  10
   1  -1 -27-27.8615 111.135   4
  -1  -1 -27-724.578 928.476  10
   1  -1 -27-285.622 173.767   5
  -1   1 -27-154.305 168.874   5
  -1  -1 -27-31.0403 81.6787   5
  -1  -1 -28 969.423 272.980   5
   1  -1 -28 982.521 248.253   4
  -1   1 -28 1355.61 880.904  10
  -1  -1 -28 907.773 226.412   4
   1   1 -28 925.404 272.845   5
  -1  -1 -28 366.512 465.860  10
  -1   1 -28 976.602 265.302   5
   1  -1 -28 877.459 237.637   5
  -1   1 -28 685.523 209.450   4
  -1   1 -29 35.2464 73.1525   5
   1   1 -29 57.1692 43.9071   5
  -1   1 -29-56.2811 411.930  10
   1  -1 -29-116.512 141.203   5
  -1  -1 -29 96.3803 114.550   4
  -1  -1 -29 46.9145 86.4498   5
   1  -1 -29-21.1420 47.5235   4
   1  -1 -30 2747.38 509.906   5
  -1   1 -30 2736.50 485.316   5
  -1  -1 -30 2948.12 496.551   5
  -1  -1 -30 1652.14 1202.60  10
   1  -1 -30 2434.73 409.775   4
  -1   1 -30 2505.38 1493.40  10
   1   1 -30 2756.90 512.034   5
  -1  -1 -30 2417.19 392.018   4
  -1  -1 -31 4.88328 57.1580   5
   1  -1 -31-31.7347 100.692   4
   1   1 -31 54.2572 147.729   5
  -1   1 -31-53.5014 80.4031   5
  -1  -1 -31-7.39546 37.0844   4
   1  -1 -31 219.616 159.194   5
  -1  -1 -32 457.863 215.100   5
   1  -1 -32 445.691 272.375   5
   1   1 -32 229.002 190.143   5
  -1   1 -32 463.301 184.207   5
  -1  -1 -33-138.679 124.164   5
  -1   1 -33-86.2046 92.8253   5
   1  -1 -33 222.721 178.572   5
   1   1 -33 104.039 98.4609   5
   1   1 -34 4.80520 59.7803   5
  -1   1 -34 255.528 238.730   5
  -1  -1 -34 134.294 173.204   5
   1  -1 -34-45.9410 46.6972   5
  -1  -1 -35 91.4687 102.647   5
   1  -1 -35-28.6167 120.058   5
   1   1 -35-23.8179 68.4626   5
  -1   1 -35 97.5103 88.0458   5
   1  -1 -36 108.590 158.370   5
   1   1 -36 3.23966 52.0433   5
  -1  -1 -36 24.5695 122.744   5
  -1   1 -36-134.416 143.855   5
  -1  -1 -37 55.3895 128.561   5
   1  -1 -37 99.0601 168.914   5
  -1   1 -37-65.8067 124.380   5
   1   1 -37 54.6653 61.7681   5
   1   1 -38 122.132 126.881   5
   1  -1 -38-49.3652 75.8220   5
  -1   1 -38-19.1861 91.9641   5
  -1  -1 -38 125.145 108.283   5
   1   1 -39-57.4415 142.438   5
  -1  -1 -39-29.4331 77.5370   5
   1  -1 -39-116.224 106.129   5
  -1   1 -39 49.6885 78.4313   5
  -1   1 -40 84.3054 71.9052   5
  -1  -1 -40 72.6787 104.899   5
   1  -1 -40-12.4936 86.4142   5
   1   1 -40-16.1798 60.0482   5
   1  -1 -41-23.0431 41.1611   5
   1   1 -41-100.387 94.4524   5
  -1   1 -41-190.082 110.893   5
  -1  -1 -41 1.47247 76.3514   5
  -1  -1 -42 55.9140 60.5483   5
   1  -1 -42-47.1817 76.9650   5
  -1   1 -42-117.816 60.4866   5
   1   1 -42 40.8585 35.2947   5
   1  -1 -43-29.4809 26.8679   5
   2   0   0 176288. 2798.45   9
   2   0   0 169505. 1413.32   8
   0  -2   0 169749. 2214.98   9
   2   0   0 164112. 2990.44   3
   0  -2   0 178040. 2462.33   2
   2   0  -1 66.3881 98.7501   9
   2   0   1-17.8612 86.2193   3
  -2   0   1-5.71133 19.6837   2
   2   0   1-4.33586 24.4774   8
   2   0   1 55.3253 55.2367   9
   0  -2   1-25.3346 41.4299   2
   2   0  -1-47.0300 93.9653   3
   0  -2  -1-11.8298 26.1153   9
   0  -2  -1 14.8853 24.5249  10
   0  -2   1 30.5635 29.3271   9
   0   2   2 195384. 2879.40   8
   0  -2  -2 207719. 2200.68  10
   2   0  -2 202452. 2086.60   2
   2   0   2 182418. 3089.26   3
   0  -2   2 196747. 2696.36   2
   0  -2  -2 203165. 2297.68   9
   2   0  -2 199531. 3165.89   3
   0   2  -2 209724. 1901.85  10
   2   0   2 209216. 2917.33   8
  -2   0   2 191582. 1917.42   2
   2   0   2 198759. 2563.90   9
   2   0  -3 6.28960 79.1365   3
   0  -2  -3-19.0489 60.0230  10
   0  -2   3-21.0708 72.6131   2
  -2   0   3 36.4259 34.7977   8
   2   0   3 84.0576 62.2664   9
  -2   0   3-12.4091 25.6413   2
   0   2   3-12.6280 59.9695   8
   0   2  -3-19.6540 63.6534  10
   2   0   3-106.520 121.175   8
   0  -2  -3-43.6764 70.6317   9
   2   0   3-118.774 134.513   3
  -2   0  -3 4.69940 53.6763  10
  -2   0   4 81283.7 1758.01   8
   0  -2   4 78003.4 1959.65   2
   2   0  -4 79937.4 1927.75   3
   2   0   4 76859.2 2416.37   8
  -2   0  -4 76546.7 1778.70  10
   0  -2  -4 80061.8 1913.36  10
  -2   0   4 81894.8 1612.27   2
   0  -2   4 77063.2 1789.65   1
   0   2  -4 79660.2 1682.65  10
   0   2   4 75760.5 2081.12   8
   2   0   4 80549.3 1562.40   9
   0  -2  -4 82293.8 1557.17   9
   2   0   4 73185.4 1965.03   3
   0  -2  -5 1.54666 78.3475   9
   0   2  -5 63.4785 96.0128  10
  -2   0   5 142.085 144.602   8
   0  -2  -5 50.2904 98.1700  10
   2   0  -5 1.48587 57.4681   3
   2   0   5 181.707 192.334   8
   0   2   5 82.8128 105.839   8
   2   0   5 94.4457 164.343   3
   0  -2   5 26.2393 82.9653   2
  -2   0  -5-27.6701 55.6537  10
   2   0   5 128.420 108.561   9
   0  -2   5 26.1437 36.6349   1
   0   2  -6 62428.0 1849.95  10
   0  -2  -6 62785.5 1653.77   9
   2   0   6 57627.2 2463.58   8
   2   0   6 63015.9 1806.40   3
   0  -2   6 63664.9 1996.00   2
   2   0  -6 64488.8 1661.86   3
   0  -2  -6 60352.5 1938.03  10
   0   2   6 61460.4 2081.28   8
  -2   0   6 58818.3 2020.22   8
  -2   0  -6 62543.4 1881.96  10
   0  -2   6 61801.1 1924.56   1
   0  -2   7 129.975 100.704   1
   0   2   7 109.835 155.464   8
  -2   0  -7-6.15923 69.7454  10
  -2   0   7 99.1632 98.0916   1
   2   0  -7 81.8993 106.392   3
   0   2  -7 216.802 195.212  10
   2   0  -7 280.498 365.567  10
   0  -2  -7 44.7069 98.4637   9
   2   0   7 241.728 298.523   8
   2   0   7 55.3387 36.2769   3
  -2   0   7-39.8126 162.267   8
   0  -2  -7-50.5755 97.7729  10
   2   0   8 9239.44 1354.14   8
   0   2   8 9254.43 968.990   8
   2   0  -8 9704.38 603.805   3
   0   2  -8 8577.19 843.661  10
   2   0  -8 12504.1 1889.94  10
   0  -2   8 8896.37 877.523   1
   0  -2  -8 10611.7 1121.48  10
   2   0   8 10174.3 700.680   3
  -2   0   8 8757.56 933.681   8
   0  -2  -8 9134.43 852.239   9
  -2   0   8 9508.38 743.453   1
  -2   0   9-450.636 348.393   8
   2   0   9 981.968 516.791   8
   0   2  -9 1860.12 576.757  10
  -2   0  -9-1179.63 388.553  10
   0  -2   9-124.097 184.784   1
   0   2   9 131.561 179.121   8
   2   0   9-60.2029 121.495   3
   2   0  -9-195.634 137.824   3
  -2   0   9 9.01600 33.3083   1
   0  -2  10 19490.2 1489.06   1
  -2   0  10 19353.5 1281.07   1
  -2   0 -10 18810.1 1257.25  10
   0  -2 -10 23036.3 1453.58  10
  -2   0  10 17951.8 1528.54   8
   0   2 -10 21294.8 1334.77  10
   2   0  10 19153.4 1707.24   8
   0   2  10 20200.8 1644.68   8
   2   0  11 301.917 283.052   8
   2   0 -11-126.267 118.107  10
   0  -2 -11-31.3559 71.8407  10
   0   2 -11-57.2138 60.3879  10
  -2   0 -11-209.946 192.389  10
  -2   0  11 38.5061 159.312   8
   0   2  11-119.676 206.501   8
  -2   0  11-21.1312 53.8968   1
   0  -2  11 30.6467 112.201   1
   0  -2 -12 6927.62 982.447  10
   2   0 -12 9653.17 1379.42  10
   0   2  12 6624.65 1086.59   8
  -2   0  12 5651.92 789.607   1
   0   2 -12 7154.01 882.709  10
  -2   0 -12 6406.79 924.033  10
  -2   0  12 6734.61 1038.25   8
   2   0  12 5924.70 1100.05   8
   0   2 -13-276.041 265.692  10
  -2   0  13 82.0441 222.887   8
   0   2  13-69.5280 126.726   8
   2   0 -13-370.080 430.940  10
   0  -2 -13-117.724 162.028  10
  -2   0 -13-390.775 346.325  10
   2   0  13-176.794 211.137   8
  -2   0  14 37788.1 2626.85   8
   2   0  14 36850.3 2813.45   8
   0   2 -14 42774.2 2379.84  10
   0  -2 -14 43808.7 2399.97  10
  -2   0 -14 33526.8 2179.79  10
   0   2  14 38611.0 2954.77   8
   2   0  15 3227.41 1227.78   8
   0   2  15 1843.83 1010.36   8
   0  -2 -15 11729.5 1689.56  10
  -2   0  15 2075.90 943.241   8
   2   0 -15 16858.5 2977.22  10
  -2   0 -15 6004.63 1328.16  10
   0   2 -15 9901.66 1527.96  10
   2   0 -16 15388.3 2041.73  10
  -2   0  16 11880.9 1563.72   8
   0   2  16 12222.6 1790.62   8
   0  -2 -16 13607.2 1468.97  10
  -2   0 -16 11750.4 1383.17  10
   2   0  16 15219.2 2064.14   8
   0  -2 -16 11882.9 1228.61   9
   0   2 -16 14424.0 1552.61  10
  -2   0 -17-960.646 640.953  10
   0   2  17 13.6922 177.819   8
   0  -2 -17-314.874 358.818   9
   0   2 -17-444.304 533.152  10
   2   0 -17-856.866 826.043  10
   0  -2 -17-1130.07 628.004  10
  -2   0  17-254.490 376.821   8
   2   0  17-322.648 463.537   8
   0  -2 -18 8340.31 1453.74  10
   2   0  18 7337.75 1502.04   8
   0  -2 -18 5642.06 906.955   9
   0   2  18 7294.61 1579.01   8
   0   2 -18 7788.00 1303.21  10
   2   0 -18 1694.58 1159.21  10
  -2   0 -18 7503.47 1554.44  10
  -2   0  18 7187.24 1384.57   8
   2   0  19-2.77293 258.172   8
   0  -2 -19-260.328 337.255  10
   0   2 -19 1.33722 210.877  10
  -2   0 -19 43.5432 196.861  10
  -2   0  19-86.5686 96.3073   8
   2   0 -19-135.079 526.695  10
   0   2  19 42.6019 260.483   8
   0   2  20 4145.56 1278.81   8
   0   2 -20 4234.40 1116.60  10
   0  -2 -20 5127.37 1265.58  10
   2   0 -20 2640.27 1175.69  10
   2   0  20 4210.92 1154.12   8
  -2   0  20 4177.25 1114.90   8
  -2   0 -20 4238.24 1008.56  10
   0  -2 -21-408.470 329.305  10
   0   2 -21-0.91700 162.086  10
  -2   0 -21-121.900 237.400  10
   0   2  21 121.957 367.810   8
   2   0  21-108.479 290.930   8
   2   0 -21-278.120 593.073  10
  -2   0  21-193.237 292.989   8
  -2   0 -22-387.175 434.377  10
   0   2  22 66.7647 271.227   8
   2   0  22-223.710 406.167   8
   2   0 -22-524.037 747.531  10
   0  -2 -22-292.307 454.517  10
  -2   0  22 12.7658 169.930   8
   0   2 -22-491.050 431.405  10
   0  -2 -23-27.4852 39.4627   5
  -2   0 -23-308.804 432.417  10
   2   0 -23-506.369 337.954  10
   2   0 -23 2.40395 40.6689   5
   2   0  23-199.476 536.405   8
   0   2  23-611.672 606.915   8
  -2   0 -23-38.0455 80.7767   5
   0   2  23-741.467 354.473  11
   0  -2 -23-954.268 687.835  10
   0   2 -23-496.959 675.419  10
   2   0 -23-30.7364 44.1926   4
  -2   0 -24 77.3795 274.507  10
   0  -2 -24 340.511 274.473  10
   0   2 -24 944.529 802.089  10
   0   2  24-78.6004 281.947  11
   0   2 -24 361.626 101.390   5
   0   2  24 665.745 508.363   8
   0  -2 -24 350.571 127.540   5
   0   2 -24 385.317 134.856   4
   0  -2 -24 555.880 178.190   4
   2   0 -24 460.348 151.620   5
   2   0  24 44.1182 196.617   8
   2   0 -24 584.436 170.668   4
  -2   0 -24 577.275 184.867   5
   0  -2 -25 103.833 600.669  10
  -2   0 -25 117.335 237.621  10
   0  -2 -25 168.791 127.287   5
   0   2 -25 577.242 590.775  10
   0   2  25 569.684 653.444   8
   0  -2 -25 89.9069 121.855   4
   2   0 -25 97.5801 123.592   4
  -2   0 -25 12.6902 31.2356   5
   0   2 -25-28.6331 53.3571   5
   0   2  25 43.8064 153.256  11
  -2   0 -25 44.8253 46.2052   4
   0   2  26 1329.84 845.496   8
   2   0 -26 1187.50 300.136   5
   0   2 -26 656.705 702.970  10
  -2   0 -26 1373.10 632.099  10
  -2   0 -26 1172.99 262.008   4
   2   0 -26 1018.20 262.794   4
   0  -2 -26 411.281 609.223  10
  -2   0 -26 1116.17 263.710   5
   0   2 -26 1261.99 323.852   5
   0   2  26 907.944 319.000  11
   0  -2 -26 1166.65 295.831   5
   0  -2 -26 1064.54 257.611   4
   0  -2 -27-702.984 421.510  10
   0   2  27-222.398 373.027   8
   0  -2 -27-63.0725 88.6950   5
   2   0 -27 48.5591 34.1475   4
   0   2 -27 89.9817 102.548   5
  -2   0 -27-51.2715 79.9052   4
   0   2 -27-493.800 600.448  10
  -2   0 -27 14.1129 54.5087   5
   0  -2 -27-86.2482 104.833   4
   0   2  27-431.298 387.999  11
  -2   0 -27-268.187 404.559  10
   2   0 -27 17.7032 87.1069   5
  -2   0 -28 1415.71 342.180   5
   0  -2 -28 1329.94 337.497   5
   2   0 -28 1252.19 322.597   4
   0   2 -28 1317.81 329.887   5
   0  -2 -28 2174.78 1801.54  10
   0  -2 -28 1349.91 309.964   4
   2   0 -28 1310.59 372.063   5
  -2   0 -28 1327.15 288.635   4
  -2   0 -28 1936.21 1062.75  10
   0   2 -28 1389.59 1203.42  10
   0   2  28 723.463 477.357   8
  -2   0 -29 3.86954 26.4214   4
  -2   0 -29 28.5977 673.159  10
  -2   0 -29 48.1365 102.726   5
   0   2 -29 20.6617 56.7999   5
   2   0 -29 66.9653 61.8707   5
   0  -2 -29 176.919 99.4524   4
   0  -2 -29 52.3680 191.639   5
   0  -2 -30 6524.19 779.637   5
  -2   0 -30 5455.25 597.341   4
  -2   0 -30 6577.44 1946.97  10
   0   2 -30 6071.66 762.397   5
  -2   0 -30 6237.60 720.610   5
   0  -2 -30 5831.28 632.178   4
   2   0 -30 5816.40 773.456   5
   0   2 -31-31.2504 66.1621   5
  -2   0 -31 80.9946 107.151   5
   0  -2 -31-84.0958 67.8326   5
   2   0 -31-162.761 113.756   5
   0  -2 -31 28.6350 81.8976   4
   0   2 -32 4105.45 683.538   5
   0  -2 -32 3261.17 568.483   5
   2   0 -32 3069.63 588.424   5
   0  -2 -32 2520.87 417.827   4
  -2   0 -32 2896.07 506.886   5
  -2   0 -33 18.7432 123.135   5
   2   0 -33-162.447 134.166   5
   0  -2 -33-95.5157 145.654   5
   0   2 -33-130.455 114.879   5
   0  -2 -33-98.6902 103.724   4
   2   0 -34 9782.28 997.417   5
   0   2 -34 9717.13 932.993   5
   0  -2 -34 11090.1 1017.26   5
  -2   0 -34 10548.4 960.801   5
   2   0 -35 7.96655 93.8880   5
   0   2 -35 68.1633 110.661   5
   0  -2 -35-28.4252 95.3530   5
  -2   0 -35 88.9822 127.554   5
  -2   0 -36 4615.20 632.918   5
   0  -2 -36 4591.19 665.505   5
   0   2 -36 3846.64 557.101   5
   2   0 -36 4133.00 628.965   5
   0  -2 -37 99.3317 127.363   5
  -2   0 -37-2.80499 52.6362   5
   2   0 -37 23.4299 77.1594   5
   0   2 -37-14.4880 73.6647   5
   2   0 -38 3231.44 528.596   5
  -2   0 -38 3704.16 529.977   5
   0  -2 -38 2974.61 552.158   5
   0   2 -38 3214.83 486.256   5
   0  -2 -39 92.6719 115.579   5
   0   2 -39-124.281 127.201   5
  -2   0 -39-37.5210 71.0292   5
   2   0 -39-91.4492 55.8180   5
   2   0 -40 1365.06 301.199   5
  -2   0 -40 1537.73 318.734   5
   0  -2 -40 1046.73 335.642   5
   0   2 -40 1379.58 291.180   5
   0   2 -41-18.4870 52.9163   5
   0  -2 -41 11.4136 55.7998   5
   2   0 -41-66.2188 107.674   5
  -2   0 -41-11.5384 55.7323   5
   0  -2 -42 84.0222 71.5127   5
   2   0 -42 256.653 114.218   5
   0   2 -42 13.5900 73.6885   5
  -2   0 -42 136.789 101.941   5
   0  -2 -43-82.4414 87.6868   5
   2  -1   0 4534.57 452.415   9
   1  -2   0 3978.65 312.717   2
   1  -2   0 4358.37 421.600   9
   2   1   0 4412.03 308.832   8
   2  -1   0 4135.29 466.150   3
   1  -2   0 4104.86 240.442   1
  -1  -2   0 3972.97 391.180   2
   1  -2  -1 2234.08 230.106   2
   1  -2   1 2194.30 298.046   9
   2   1   1 2254.37 245.209   8
   2  -1  -1 2128.73 315.542   9
   1  -2  -1 2384.56 314.722   9
   1  -2   1 2127.97 222.688   1
   1  -2   1 1919.12 233.015   2
   2  -1   1 2221.51 315.187   9
   2  -1  -1 2229.83 348.797   3
   2  -1   1 2028.28 330.452   3
  -1  -2   1 2178.14 287.486   2
   1   2   1 1976.61 288.108   8
  -2  -1   1 2224.51 269.283   2
  -1  -2  -1 2209.43 184.431  10
  -1  -2   2 11299.1 697.055   2
  -1   2   2 11951.6 701.745   8
   2  -1   2 13280.9 786.168   9
  -1   2  -2 12359.4 478.011  10
   2   1   2 12254.4 688.684   8
   1  -2   2 11285.6 623.712   1
   2  -1  -2 12672.0 798.750   3
   1   2   2 11791.2 712.817   8
  -2   1   2 11534.3 491.050   8
  -2  -1   2 11725.2 628.707   2
  -1  -2  -2 12479.4 522.250  10
   2   1   2 12717.0 577.990   9
   2  -1  -2 13135.6 878.665   9
   2  -1   2 11513.3 790.269   3
   1  -2  -2 13683.6 781.408   9
   1  -2   2 12970.1 750.429   9
   1  -2   2 11112.3 606.955   2
   1  -2   3 711.389 188.574   1
   2  -1   3 637.097 203.285   3
   1  -2   3 640.553 163.656   2
   1  -2  -3 622.840 166.386   9
   2  -1  -3 619.779 111.171   2
   2  -1   3 663.311 192.686   9
   2  -1  -3 626.511 188.218   3
  -1  -2   3 713.427 196.314   2
  -2  -1  -3 502.351 124.113  10
  -1   2  -3 585.343 123.517  10
  -2  -1   3 595.300 154.527   2
  -1  -2  -3 517.780 160.770  10
  -1   2   3 466.964 146.715   8
   2   1   3 566.252 153.408   8
   2   1   3 591.719 105.996   9
   1   2   3 625.811 195.661   8
   1  -2  -3 667.256 282.827  10
  -2   1  -3 581.010 171.810  10
   1  -2   3 597.305 149.535   9
   2  -1  -3 593.819 211.471   9
  -2   1   3 544.680 116.810   8
   1   2  -4 12493.7 954.804  10
   1  -2  -4 13137.3 1041.05  10
   2  -1   4 10004.9 682.494   9
   2   1   4 9659.35 786.774   8
   2  -1   4 9371.82 727.053   8
   2   1   4 8880.18 385.783   9
   2  -1  -4 9338.28 697.023   3
   1  -2   4 10009.6 737.018   9
   1  -2   4 8423.71 677.599   1
  -2   1  -4 9266.95 608.102  10
   1  -2   4 8550.07 641.422   2
  -2  -1   4 8732.36 612.422   2
  -1  -2  -4 9405.85 633.196  10
   2  -1  -4 9829.45 883.558   9
  -1   2   4 9498.63 698.773   8
   1  -2  -4 8943.41 386.312   1
  -2  -1  -4 8895.12 623.482  10
  -2   1   4 9633.10 565.310   8
  -1   2  -4 9194.29 575.573  10
   1   2   4 9399.35 735.928   8
  -1  -2   4 8950.60 679.558   2
   1  -2  -4 9989.13 742.202   9
   2  -1   4 7967.35 694.077   3
  -1   2   5 928.941 236.977   8
   2  -1   5 836.817 215.567   9
   1   2  -5 961.849 291.845  10
   2  -1  -5 752.284 314.993   9
  -2   1  -5 668.040 196.295  10
  -2   1   5 758.405 159.788   1
   2   1   5 798.607 111.786   9
  -1  -2  -5 885.637 257.260  10
   2  -1   5 748.869 275.118   8
   1   2   5 932.340 287.392   8
   2  -1  -5 732.432 199.315   3
  -2  -1   5 694.836 194.197   2
   2  -1   5 809.535 235.770   3
  -1  -2   5 689.609 204.379   2
   1  -2  -5 845.512 234.814   9
   1  -2  -5 901.353 307.279  10
  -2  -1  -5 849.491 249.738  10
   2   1   5 743.968 298.120   8
  -1   2  -5 797.519 199.392  10
  -2   1   5 826.850 204.556   8
   1  -2   5 672.308 230.746   1
   2  -1   6 8669.76 842.576   8
   1   2   6 8320.32 806.716   8
  -1  -2  -6 7032.99 717.894  10
   2   1   6 7376.27 861.818   8
   1  -2  -6 8535.77 775.654   9
   1   2  -6 8523.44 804.611  10
  -2   1  -6 7761.36 678.169  10
  -2  -1   6 8182.09 698.681   2
   1  -2  -6 9048.92 897.783  10
  -2   1   6 7712.50 536.323   1
  -2   1   6 8609.64 706.246   8
   1  -2   6 7443.86 742.669   1
   2  -1   6 8158.68 665.673   9
  -2  -1  -6 8277.75 698.652  10
  -1  -2   6 8057.01 738.476   2
  -1   2   6 7841.28 732.385   8
  -1   2  -6 7659.17 678.677  10
  -2  -1   7 15619.4 1019.23   8
   1  -2  -7 17790.3 1268.47  10
  -1  -2  -7 15777.7 1109.55  10
   1  -2  -7 16324.5 1099.84   9
  -2  -1  -7 14488.3 1020.22  10
   2   1  -7 14690.5 1478.27  10
  -2   1  -7 13976.5 1022.88  10
  -1  -2  -7 11448.5 542.164   9
   1   2   7 15587.2 1204.58   8
  -2   1   7 17391.4 1134.27   8
   2  -1  -7 11183.1 1406.35  10
  -1  -2   7 16646.8 1110.11   2
  -1   2  -7 14268.8 991.412  10
   2   1   7 15649.2 1359.57   8
   1   2  -7 16933.1 1219.01  10
  -1  -2   7 16967.9 1052.97   1
   2  -1   7 16713.9 1284.21   8
  -1   2   7 16531.1 1108.72   8
  -2   1   7 17022.3 912.692   1
   2   1  -8 360.927 136.016   3
  -1  -2  -8 3406.89 640.165  10
  -2  -1  -8 1385.42 407.024  10
   1   2  -8 1483.32 378.941  10
   1  -2  -8 3071.17 813.734  10
  -2   1  -8 3886.46 729.659  10
   2  -1  -8 1761.50 435.199  10
  -1  -2  -8 316.822 171.948   9
   2   1   8 763.175 720.512   8
   2  -1   8 1023.84 456.413   8
   1  -2  -8 650.829 274.536   9
   2   1  -8 1732.13 1150.46  10
  -2   1   8 145.105 130.549   1
   2   1   8 293.247 177.772   3
  -2   1   8 624.835 279.659   8
  -1   2  -8 3018.02 738.317  10
  -1   2   8 374.953 263.807   8
  -2  -1   8 819.083 312.682   8
  -2  -1   8 219.879 182.336   1
   1   2   8 291.681 271.851   8
  -1  -2   8 186.344 198.104   1
  -1  -2  -9-364.022 188.850   9
  -1   2   9-418.170 312.985   8
   2   1   9-619.713 552.486   8
   2   1   9-176.294 202.674   3
   2  -1  -9-420.397 747.690  10
   1   2   9-370.366 347.159   8
  -1  -2   9 33.5015 92.6135   1
  -2  -1   9-33.2303 86.4826   1
   2   1  -9-94.2052 127.423   3
  -2   1   9-5.64072 105.151   1
   2   1  -9-1193.52 902.299  10
  -2   1   9 13.6290 178.660   8
  -2  -1   9-378.628 374.290   8
   2  -1   9-855.997 550.811   8
   1  -2 -10 1892.78 417.355   9
  -1   2  10 2950.73 602.004   8
   2   1 -10 2553.86 608.389  10
   1   2 -10 2937.06 524.601  10
  -2  -1 -10 2538.36 459.181  10
   2  -1 -10 3283.20 715.426  10
  -2  -1  10 2349.78 433.756   1
   1   2  10 2646.77 597.948   8
   2  -1  10 2152.15 548.644   8
  -2   1  10 2481.45 542.122   8
   2   1 -10 2088.13 291.318   3
   2   1  10 2391.34 331.999   3
  -1   2 -10 1844.50 324.614  10
  -1  -2 -10 2215.74 369.227  10
   1  -2 -10 2666.49 555.204  10
   2   1  10 2366.92 576.436   8
  -2   1 -10 1903.49 410.877  10
  -2   1  10 2149.55 399.765   1
  -2  -1  10 2117.30 529.245   8
  -1  -2  10 2321.38 468.048   1
   1   2 -11 1039.17 369.324  10
  -1  -2  11 880.174 316.325   1
   2   1 -11 757.622 176.173   3
   2  -1 -11 1052.11 450.675  10
   2   1 -11 1039.54 387.886  10
  -2  -1  11 567.162 217.590   8
   2  -1  11 716.573 345.317   8
   2   1  11 839.108 475.440   8
   1  -2 -11 532.295 185.419   9
  -2  -1  11 890.875 294.965   1
  -2  -1 -11 562.009 297.773  10
  -2   1 -11 661.242 303.701  10
  -1  -2 -11 858.634 283.609  10
   1  -2 -11 1091.15 393.789  10
  -2   1  11 714.673 294.948   8
   1   2  11 912.314 394.991   8
  -1   2 -11 795.172 232.205  10
  -1   2  11 1136.57 408.222   8
   2   1  11 846.481 193.887   3
   1   2 -12 2644.73 699.349  10
   2   1 -12 3337.36 966.361  10
  -2   1  12 3661.54 819.304   8
  -1   2  12 2294.95 607.865   8
   2   1  12 1322.21 221.103   3
  -2  -1  12 1942.39 514.637   8
   2  -1  12 1984.72 517.388   8
   1  -2 -12 4547.96 828.187  10
  -1   2 -12 1801.89 449.236  10
  -2  -1 -12 1745.85 407.462  10
   2   1  12 1872.52 550.144   8
   1  -2 -12 2436.26 570.537   9
  -1  -2 -12 2462.07 543.711  10
   2  -1 -12 3397.29 830.152  10
   1   2  12 2266.54 653.246   8
  -1  -2  12 1755.05 448.979   1
  -2  -1  12 1811.87 436.556   1
   2   1 -12 1260.78 213.477   3
  -2   1 -12 1438.04 407.518  10
  -2   1  13-704.153 416.126   8
  -2  -1  13 70.2557 60.5551   1
   2  -1 -13-63.4438 335.345  10
   1   2  13-35.4482 263.863   8
   2   1  13-26.5456 127.237   8
  -1   2 -13 34.3464 174.947  10
   2  -1  13-166.960 302.926   8
   1   2 -13-12.4412 100.081  10
   1  -2 -13 485.595 189.735  10
  -1  -2  13-56.5348 184.436   1
  -1  -2 -13-873.036 427.392  10
  -1   2  13 674.066 469.399   8
  -2   1 -13-555.446 382.307  10
  -2  -1  13 104.197 97.8544   8
  -2  -1 -13-217.509 360.677  10
   2   1 -13-435.427 370.690  10
   1  -2 -13 287.376 188.432   9
   1  -2 -14 128.739 209.793  10
   2   1 -14 297.459 257.742  10
  -1  -2  14 493.278 266.411   1
   1   2  14 365.390 257.822   8
  -2   1 -14 298.471 250.683  10
   2  -1  14 28.6017 322.669   8
  -1  -2 -14 3.99672 83.2111  10
   1  -2 -14 472.492 190.485   9
  -2  -1  14 379.951 255.907   8
   1   2 -14 523.037 343.356  10
  -1   2  14 682.910 480.665   8
   2   1  14 245.667 237.525   8
  -1   2 -14 502.927 305.460  10
  -2  -1  14 470.481 282.616   1
  -2  -1 -14 189.380 182.308  10
   2  -1 -14 671.510 399.419  10
  -2   1  14 840.153 556.404   8
   1   2  15 6165.13 1590.43   8
  -2   1  15 6472.41 1321.05   8
  -1   2  15 6242.48 1375.11   8
   1  -2 -15 7720.53 1297.28   9
   2  -1 -15 13707.2 2583.18  10
   1  -2 -15 11583.0 1855.90  10
   2   1  15 6469.57 1535.77   8
  -1  -2 -15 13010.7 1748.41  10
  -2   1 -15 29766.4 2418.78  10
  -2  -1 -15 28565.6 2610.91  10
   2  -1  15 6341.80 1423.91   8
  -1   2 -15 11460.7 1628.82  10
   2   1 -15 14218.1 2437.53  10
  -2  -1  15 5884.23 1241.09   8
   1   2 -15 12189.2 1664.28  10
  -2   1  16 1336.31 560.265   8
   1   2  16 1247.86 701.478   8
   2   1 -16 1489.97 789.160  10
   2  -1  16 1250.96 515.313   8
  -1  -2 -16 1233.44 470.496  10
   2  -1 -16 2302.05 1068.81  10
  -2  -1  16 1124.23 457.695   8
   1   2 -16 1262.49 447.799  10
  -1   2  16 1008.89 439.957   8
   1  -2 -16 2028.03 567.973   9
   2   1  16 2006.85 919.919   8
  -2  -1 -16 270.886 242.472  10
  -1   2 -16 1090.13 402.747  10
  -2   1 -16 1455.04 371.348  10
   1  -2 -16 2143.00 783.281  10
  -2  -1  17 6643.98 1181.82   8
   2   1  17 6621.64 1474.04   8
  -1  -2 -17 5904.22 753.752   9
   2   1 -17 5224.88 1082.84  10
  -1  -2 -17 7507.30 1122.04  10
  -1   2 -17 3769.10 951.296  10
  -2   1 -17 6015.86 877.349  10
   1   2 -17 4443.70 1066.76  10
  -2   1  17 7447.86 1322.29   8
   2  -1 -17 6401.09 1199.16  10
   2  -1  17 7466.56 1305.93   8
   1  -2 -17 7247.39 960.742   9
  -1   2  17 8553.12 1492.61   8
  -2  -1 -17 5622.41 844.521  10
   1   2  17 7192.85 1428.79   8
   1  -2 -17 7790.21 1277.55  10
   2   1  18 4917.91 1168.18   8
   2  -1  18 4714.75 1048.28   8
   2  -1 -18 2849.39 1189.65  10
  -1   2 -18 3730.92 883.371  10
   1  -2 -18 4407.86 775.469   9
   1  -2 -18 3784.16 765.891  10
  -2   1  18 4746.79 1140.05   8
  -1   2  18 5737.81 1236.59   8
  -1  -2 -18 4977.92 760.243  10
   1   2 -18 4258.08 818.315  10
   1   2  18 4782.12 1238.33   8
   2   1 -18 387.657 1009.51  10
   1   2  19-16.0093 486.764   8
   1   2 -19 167.541 415.325  10
   1  -2 -19 442.963 304.864   9
  -1   2 -19-80.6179 334.421  10
  -1   2  19 590.197 327.337   8
   2  -1  19 338.447 390.784   8
   2   1  19 31.5925 166.346   8
  -2   1  19 668.899 501.648   8
  -1  -2 -19 302.148 163.403  10
   2  -1 -19 534.902 598.479  10
  -2  -1 -19 559.335 422.476  10
   2   1 -19-7.08129 410.343  10
   1  -2 -19 182.604 289.550  10
  -2   1 -19 426.027 270.837  10
   2   1 -20 28.5370 549.677  10
   1   2 -20 81.9033 323.935  10
   2  -1 -20 138.070 372.150  10
  -2   1  20 651.170 448.940   8
  -1  -2 -20 648.475 316.851  10
   2   1  20 505.543 318.319   8
   2  -1  20 885.942 710.709   8
  -2  -1 -20 510.465 498.642  10
   1  -2 -20 1003.89 635.989  10
   1   2  20 648.270 606.210   8
   1  -2 -20 436.709 242.407   9
  -1   2  20 312.895 330.206   8
  -1   2 -20 270.693 478.853  10
  -2   1 -20 391.561 96.3099  10
  -1   2 -21 83.0438 299.001  10
   2  -1 -21 595.083 380.474  10
  -2   1  21 260.996 288.001   8
   1   2  21 329.818 543.113   8
  -2  -1 -21 390.372 188.769  10
   1   2 -21-40.8655 357.845  10
   1  -2 -21 168.155 249.965  10
  -1  -2 -21 382.203 355.989  10
  -1   2  21 600.433 439.708   8
   2  -1 -21-19.9229 306.980   9
   2   1  21 487.900 310.017   8
   2   1 -21 655.582 477.813  10
  -2   1 -21 40.6782 226.055  10
  -2  -1 -22-122.007 398.671  10
  -2   1 -22-155.338 434.425  10
   2  -1 -22 178.782 343.320  10
  -2   1  22-324.458 336.594   8
   1   2  22-75.7476 376.568   8
   1  -2 -22-599.140 748.025  10
   1   2 -22 1585.30 1359.61  10
   2   1 -22-571.151 670.416  10
   2   1  22 116.180 408.734   8
  -1   2  22 140.802 238.469   8
  -1   2 -22-187.985 410.704  10
   2  -1 -22-300.126 423.396   9
  -1  -2 -22-25.1629 296.714  10
   2  -1 -23 3251.11 470.881   5
   1   2 -23 3526.50 498.780   5
  -2   1 -23 3498.22 443.246   5
  -1  -2 -23 3318.46 451.969   5
  -1   2 -23 3300.08 954.370  10
  -2   1  23 3173.66 1025.36   8
  -1   2  23 2974.13 1067.42   8
   1   2  23 3196.37 470.567  11
   1   2  23 3478.71 1103.56   8
  -1   2  23 3258.01 448.289  11
   2   1 -23 1660.02 741.198  10
   1  -2 -23 850.003 636.156  10
   2   1  23 2343.92 902.728   8
   1  -2 -23 3352.69 479.167   5
   1  -2 -23 3388.17 416.335   4
   2  -1 -23 3268.44 434.122   4
  -1  -2 -23 3405.18 951.233  10
  -2   1  23 3457.38 488.697  11
  -2  -1 -23 3209.55 430.341   5
   2   1 -23 3383.87 513.829   5
   2   1  23 2842.86 353.885  11
   1   2 -23 848.309 378.069  10
  -2  -1 -23 2746.92 766.161  10
   2  -1 -23 1200.35 906.526  10
  -2   1 -23 2900.34 827.120  10
   1   2 -24-807.329 923.248  10
   2   1  24-29.4452 250.183   8
   1   2  24-192.473 205.576  11
  -2   1  24-391.488 334.351  11
  -2  -1 -24-51.4935 63.0253   4
   1   2 -24 93.0595 101.455   5
  -1  -2 -24 2.77995 31.5193   4
  -2   1 -24-229.014 338.057  10
   1   2  24 111.325 332.616   8
   1  -2 -24-389.984 537.427  10
  -2  -1 -24-29.4404 53.7557   5
   2   1 -24-33.7703 88.3847   4
  -1   2 -24 148.532 225.404  10
  -2  -1 -24-71.6233 421.582  10
  -1  -2 -24 92.0407 102.592   5
   1  -2 -24 55.0186 46.3988   5
   2   1 -24 14.0770 86.5684   5
  -2   1  24-255.426 482.129   8
   2  -1 -24-59.7159 108.343   5
  -2   1 -24-74.9975 76.4834   5
   2  -1 -24 39.9487 77.3156   4
  -1   2  24-29.6572 117.869  11
  -1   2  24-65.0023 185.773   8
   2   1  24-202.656 236.842  11
   1  -2 -24-66.0137 80.0034   4
  -1   2 -24-17.8415 46.8430   5
  -1  -2 -24-118.524 347.652  10
   2   1 -25 2499.75 426.849   4
   1  -2 -25 2761.03 402.421   4
  -2   1 -25 3816.82 1218.17  10
   2  -1 -25 2849.46 430.025   4
  -1  -2 -25 3743.99 1310.51  10
   1   2 -25 2141.89 1022.03  10
   1   2 -25 3148.08 494.372   5
   1   2  25 2911.06 1104.87   8
  -2  -1 -25 3475.07 1363.28  10
   1   2  25 3144.48 583.304  11
  -2  -1 -25 3058.28 442.679   5
  -1  -2 -25 2819.63 404.955   4
   1  -2 -25 2232.89 1315.18  10
  -1   2  25 2031.46 936.568   8
  -1   2 -25 2361.80 399.574   4
  -1   2 -25 2866.86 440.370   5
   1  -2 -25 2919.73 465.412   5
   2   1  25 3967.56 645.081  11
  -1   2  25 3234.63 568.795  11
  -2   1 -25 3006.13 450.787   5
  -2  -1 -25 2782.01 389.343   4
   2  -1 -25 2797.71 461.119   5
   2   1 -25 2994.27 523.499   5
  -1  -2 -25 3313.76 484.521   5
  -1   2 -25 2758.30 1063.64  10
   2   1  25 2975.41 1070.84   8
  -2   1 -26 1353.29 295.000   5
  -2   1 -26 985.868 660.259  10
   1   2 -26 1192.64 314.233   5
  -2  -1 -26 1298.54 265.182   4
   2  -1 -26 1271.08 287.328   4
  -2  -1 -26 1376.18 303.433   5
  -2  -1 -26 989.935 587.205  10
  -1   2 -26 1552.99 845.469  10
   1  -2 -26 1220.17 275.932   4
  -1   2  26 1468.84 770.110   8
  -1  -2 -26 1479.50 308.829   5
   2   1 -26 1483.80 357.201   5
  -1   2  26 189.168 294.906  11
   1  -2 -26-21.4227 835.870  10
  -1   2 -26 1339.75 290.429   5
   1   2  26 1021.65 276.875  11
   1  -2 -26 1286.83 313.011   5
   2   1  26 1478.25 841.395   8
   1   2 -26 1042.51 731.646  10
  -1  -2 -26 1267.98 263.253   4
   2  -1 -26 1362.74 318.752   5
   1   2  26 592.368 539.233   8
  -1  -2 -26 1997.66 948.988  10
  -1   2 -27-456.293 645.767  10
   2  -1 -27-105.768 105.119   4
   1  -2 -27 113.519 117.448   5
  -1   2  27-115.750 297.026  11
  -2  -1 -27 0.58810 50.6291   5
   1  -2 -27 64.0645 113.522   4
  -2  -1 -27-193.829 528.774  10
  -1  -2 -27-5.51624 65.9586   4
  -2   1 -27-97.7283 205.162  10
   1   2 -27-10.3605 71.2319   5
  -2  -1 -27-49.5687 61.9025   4
   2   1 -27-26.5605 55.1788   5
  -1  -2 -27-39.7842 93.6711   5
  -1   2  27-181.953 468.545   8
   1   2  27-332.446 479.746   8
  -1   2 -27-108.943 69.4698   5
   2  -1 -27-70.5757 60.4450   5
  -1  -2 -27-898.983 680.741  10
   1   2  27-309.428 283.542  11
  -2   1 -27-5.22970 74.6421   5
   2   1 -28 191.410 166.647   5
  -2  -1 -28 78.2932 103.719   4
  -2   1 -28 622.678 584.154  10
  -1   2 -28 749.974 802.439  10
  -2  -1 -28 158.999 414.575  10
   1   2 -28 52.8252 114.365   5
  -1  -2 -28 220.708 200.104   5
   2  -1 -28 169.712 191.837   5
   1  -2 -28-45.1406 49.8658   5
   2  -1 -28 24.8576 77.1079   4
  -1   2 -28 121.542 91.8769   5
  -2   1 -28 188.053 180.008   5
  -2   1 -28 102.595 154.525   4
  -2  -1 -28 110.324 135.328   5
   1  -2 -28 203.949 157.366   4
   1   2  28-76.4209 190.872   8
  -1  -2 -28 95.1279 94.5708   4
  -1  -2 -28 1246.11 1233.66  10
   1   2 -29 725.368 282.508   5
  -1   2 -29 955.324 1390.02  10
  -1  -2 -29 849.149 258.328   5
   1  -2 -29 801.450 233.197   4
  -2   1 -29 532.571 264.854  10
   2  -1 -29 670.192 180.099   4
  -1  -2 -29 544.736 224.070   4
  -2  -1 -29 785.968 490.104  10
  -1  -2 -29 241.381 346.598  10
  -2  -1 -29 830.042 241.686   5
   1  -2 -29 868.702 300.725   5
  -1   2 -29 677.469 222.134   5
   2  -1 -29 626.440 210.272   5
  -2   1 -29 656.458 228.950   5
   2   1 -29 706.177 253.272   5
  -2  -1 -29 579.670 210.505   4
  -2   1 -30 562.891 217.035   5
   1   2 -30 536.639 228.686   5
  -2  -1 -30 467.956 584.335  10
  -2  -1 -30 558.410 183.457   4
   1  -2 -30 654.524 266.717   5
  -2   1 -30 881.309 787.754  10
  -1   2 -30-164.368 713.035  10
   2   1 -30 748.206 282.202   5
  -1  -2 -30-218.594 502.042  10
   2  -1 -30 524.413 142.861   5
   1  -2 -30 432.001 169.845   4
  -1  -2 -30 470.076 177.901   4
  -2  -1 -30 684.678 252.157   5
  -1   2 -30 509.097 229.990   5
   2  -1 -30 570.711 202.847   4
  -1  -2 -30 575.746 237.009   5
  -2   1 -31 195.839 112.362   5
   1  -2 -31 134.683 120.262   5
  -2  -1 -31 52.3422 96.8463   4
   2  -1 -31-32.6173 59.1358   5
   1  -2 -31 101.908 66.8649   4
  -1   2 -31 99.8616 77.7734   5
  -1  -2 -31 123.877 106.655   4
   2   1 -31 207.810 125.546   5
   1   2 -31 59.1233 146.792   5
  -2  -1 -31 148.392 132.710   5
  -1  -2 -31 54.9338 67.6891   5
   2   1 -32 423.422 262.801   5
   2  -1 -32 202.495 245.077   5
  -1  -2 -32 337.554 209.194   5
   1  -2 -32 315.170 243.015   5
   1   2 -32 194.950 122.721   5
  -2  -1 -32 294.060 188.942   5
  -1   2 -32 193.154 162.242   5
  -2   1 -32 289.222 183.444   5
  -2  -1 -32 208.298 170.047   4
   1  -2 -32 91.4248 124.246   4
  -1  -2 -32 176.081 156.613   4
   1  -2 -33 126.152 95.2813   5
  -1  -2 -33 190.286 142.302   5
  -2  -1 -33 113.288 60.5159   5
   2  -1 -33 118.936 124.274   5
  -1  -2 -33 23.7548 77.2801   4
  -2   1 -33 45.4066 156.163   5
   2   1 -33 93.0538 117.192   5
  -1   2 -33 97.5668 119.911   5
   1   2 -33 51.3747 93.7583   5
   1   2 -34 107.372 139.526   5
   1  -2 -34 125.671 158.115   5
   2   1 -34 28.0592 81.2180   5
   2  -1 -34 140.514 150.205   5
  -2  -1 -34 14.7990 54.3109   5
  -1  -2 -34 138.791 147.641   5
  -1   2 -34 104.581 107.998   5
  -2   1 -34 96.1765 93.6890   5
  -2   1 -35 576.336 206.165   5
  -1  -2 -35 517.103 204.942   5
   1  -2 -35 499.511 216.845   5
   2   1 -35 394.724 177.836   5
   2  -1 -35 642.912 239.301   5
   1   2 -35 592.381 223.958   5
  -2  -1 -35 451.358 191.546   5
  -1   2 -35 567.866 246.062   5
   2   1 -36 202.343 138.090   5
   2  -1 -36 224.865 149.202   5
  -2   1 -36 127.995 87.8602   5
   1   2 -36 217.353 121.480   5
  -1  -2 -36 245.177 156.056   5
   1  -2 -36 90.8548 144.414   5
  -2  -1 -36 261.498 157.303   5
  -1   2 -36 349.405 176.796   5
   2  -1 -37 153.089 164.027   5
  -2   1 -37-18.2666 108.608   5
   1  -2 -37-27.5794 70.2114   5
  -2  -1 -37 148.586 161.511   5
   2   1 -37 79.1634 106.647   5
  -1  -2 -37 43.3002 131.731   5
   1   2 -37 47.2977 94.7106   5
  -1   2 -37 192.288 113.900   5
  -2  -1 -38 562.446 208.187   5
   1   2 -38 323.370 154.216   5
   2   1 -38 428.933 188.183   5
  -1  -2 -38 391.270 164.039   5
   1  -2 -38 501.806 228.559   5
  -2   1 -38 311.339 152.523   5
   2  -1 -38 362.270 186.736   5
  -1   2 -38 461.723 191.140   5
  -2  -1 -39 23.6900 67.3770   5
  -1  -2 -39 4.68878 38.6884   5
   2   1 -39 21.3723 65.1173   5
   1   2 -39 65.4139 81.9367   5
  -1   2 -39 21.3086 63.5809   5
   2  -1 -39 92.7071 109.228   5
   1  -2 -39 5.90021 54.7356   5
  -2   1 -39-127.667 103.275   5
   1   2 -40 45.1731 77.3232   5
   2   1 -40 81.2133 67.6650   5
  -2   1 -40-0.86984 33.0057   5
  -2  -1 -40 42.2302 32.6345   5
  -1  -2 -40-5.20085 77.2691   5
   2  -1 -40 107.380 123.024   5
  -1   2 -40 75.0444 69.3845   5
   1  -2 -40 15.6365 67.6821   5
   2   1 -41-26.8428 25.4696   5
  -2   1 -41-37.8270 66.6515   5
   1  -2 -41 130.922 103.666   5
   1   2 -41-83.5952 58.5042   5
  -1   2 -41 20.3921 63.3892   5
  -1  -2 -41 62.4347 84.3388   5
  -2  -1 -41 42.0204 63.9180   5
   2  -1 -41-9.53972 70.6713   5
  -1   2 -42 195.519 114.336   5
   2   1 -42 154.666 86.9278   5
   1   2 -42 137.429 93.7481   5
   2  -1 -42 85.5966 65.5611   5
  -2   1 -42 143.839 92.8855   5
   1  -2 -42 162.440 88.1447   5
  -2  -1 -42 83.9828 56.3510   5
  -1  -2 -42 79.9209 87.7398   5
  -1  -2 -43-39.4805 30.6244   5
   1  -2 -43 94.3700 82.3009   5
   2  -1 -43 38.5587 36.9502   5
   2   2   0 38945.3 1257.33   8
   2  -2   0 38987.2 825.747   2
   2  -2   0 38375.0 1518.08   9
  -2   2   0 38828.5 858.327   2
   2  -2   1 64.3991 111.138   9
   2  -2  -1 10.2183 26.7143   2
   2  -2   1 23.7620 40.6369   2
   2  -2  -1 21.4179 55.1266   9
   2   2   1 1.39547 78.3788   8
  -2  -2   1-10.7629 44.1905   2
   2  -2   2 58737.6 1895.17   9
  -2  -2   2 57808.9 1702.18   2
   2   2   2 58128.2 1748.05   8
  -2  -2  -2 55206.0 1375.70  10
   2  -2  -2 57033.3 1923.57   9
  -2   2  -3 105.606 110.014  10
  -2  -2   3 44.2722 57.8616   2
   2  -2   3 38.8826 103.883   9
  -2  -2  -3 32.5774 95.5826  10
  -2   2   3 33.4396 45.4765   8
   2  -2  -3 5.46042 88.2484   9
   2   2   3 95.7228 108.505   8
   2  -2  -4 97278.5 2710.71   9
  -2  -2   4 93591.3 2302.48   2
   2  -2   4 96119.8 2473.89   9
  -2   2   4 91348.7 2069.01   8
  -2   2  -4 94279.9 1966.13  10
  -2   2   4 91019.0 1271.31   1
  -2  -2  -4 94208.0 2022.48  10
   2   2   4 94583.2 2482.67   8
  -2   2   5 13.2969 96.8215   8
   2  -2   5-142.919 124.152   9
   2   2   5 101.576 120.565   8
  -2  -2   5 94.1000 130.199   2
  -2   2  -5-24.3408 34.5939  10
  -2  -2  -5 30.4837 109.578  10
   2  -2  -5 178.939 135.422   9
  -2   2   6 68892.4 2031.03   8
  -2  -2   6 68912.6 2205.11   2
   2  -2   6 70166.6 2203.60   9
   2  -2  -6 68209.1 2497.08   9
  -2  -2  -6 65711.5 2049.39  10
   2   2   6 65171.3 2420.00   8
  -2   2  -6 65729.1 1920.65  10
   2  -2  -7-83.9210 223.150   9
   2  -2  -7 506.312 781.165  10
  -2  -2   7 10.2534 62.9928   2
   2   2   7-168.365 77.0557   8
  -2  -2  -7-159.132 662.980  10
  -2   2   7-148.911 122.940   8
   2  -2  -8 6205.30 1857.22  10
  -2   2  -8 8022.29 1204.13  10
   2  -2  -8 1576.18 772.693   9
  -2  -2  -8 8678.34 1212.58  10
   2   2  -8 7579.19 2038.42  10
  -2   2  -9-238.629 368.503  10
  -2  -2   9 22.5490 67.1369   1
   2   2   9 666.624 603.301   8
   2   2  -9-1091.29 578.538  10
   2  -2  -9-250.560 309.185   9
  -2  -2  -9-804.877 455.267  10
  -2   2   9-252.487 195.337   8
   2  -2  -9-964.883 639.079  10
  -2   2 -10 21106.7 1432.16  10
  -2   2  10 23152.7 1641.25   8
   2   2 -10 17184.3 1752.35  10
   2   2  10 22923.1 1893.03   8
   2  -2 -10 22012.6 1650.68   9
   2  -2 -10 19550.6 1950.13  10
  -2  -2  10 21883.8 1378.94   1
  -2  -2 -10 22755.1 1527.18  10
  -2  -2  11 20.7475 122.014   1
   2   2 -11-197.204 354.773  10
   2  -2 -11-138.996 252.776   9
  -2   2  11-113.751 251.997   8
   2  -2 -11 36.7080 304.098  10
   2   2  11-83.6013 274.665   8
  -2   2 -11 136.621 225.014  10
  -2  -2 -11 6.39048 131.916  10
  -2   2  12 27277.9 2131.33   8
   2   2  12 26208.7 2336.62   8
   2  -2 -12 25651.2 1976.18   9
   2  -2 -12 34618.0 2696.17  10
  -2  -2  12 25956.6 1714.38   1
   2   2 -12 23899.0 1061.63   3
  -2   2 -12 33116.6 2568.69  10
   2   2  12 24212.6 1162.36   3
  -2  -2 -12 23267.1 1888.51  10
   2   2 -12 37551.8 2822.21  10
   2   2 -13-299.362 389.941  10
  -2  -2 -13-65.9533 195.174  10
  -2   2  13 9.26311 191.676   8
  -2   2 -13 83.8724 198.469  10
   2  -2 -13-748.299 431.903  10
   2   2 -13 67.3340 61.0982   3
   2   2  13 35.4854 56.6088   3
   2   2  13-12.1793 142.031   8
   2  -2 -13-297.850 248.402   9
  -2  -2  13 9.76698 148.149   1
   2   2  14 2371.14 701.496   8
  -2  -2  14 2269.24 567.324   1
   2  -2 -14 1354.19 133.905   9
  -2   2  14 2227.32 596.115   8
  -2   2 -14 1395.84 377.145  10
  -2  -2 -14 1198.56 257.934  10
   2   2 -14-151.292 1096.31  10
   2  -2 -14 344.146 825.977  10
   2   2  15 407.512 678.789   8
  -2  -2  15-147.675 216.869   1
  -2   2  15-600.654 603.675   8
   2  -2 -15-1603.28 736.105   9
  -2   2 -15 661.958 1212.24  10
  -2   2  16 9519.78 1592.13   8
   2   2 -16 9258.90 1831.73  10
  -2   2 -16 11593.5 1389.01  10
   2  -2 -16 12307.7 1493.81   9
  -2  -2  16 9139.20 1242.79   1
   2  -2 -16 10143.9 2023.88  10
   2   2  16 9554.40 1657.74   8
  -2  -2 -16 12674.5 1459.50  10
   2   2  17-899.497 657.907   8
  -2   2  17 141.721 662.215   8
   2  -2 -17-940.780 524.380   9
  -2  -2 -17-913.040 412.290  10
   2  -2 -17-2186.96 1199.21  10
  -2  -2 -18 17135.4 1736.24  10
   2   2 -18 11589.1 2118.26  10
  -2   2 -18 11223.5 1565.28  10
   2  -2 -18 16724.4 1741.15   9
  -2   2  18 17817.1 2246.80   8
   2   2  18 18084.8 2317.36   8
   2  -2 -18 11837.9 2008.27  10
   2  -2 -19 38.1944 198.461   9
  -2   2 -19-6.44272 171.158  10
   2   2 -19-17.2828 150.450  10
   2  -2 -19-44.7510 225.680  10
  -2  -2 -19-425.396 453.601  10
   2   2  19-10.5705 164.605   8
  -2   2  19-401.270 418.057   8
   2   2  20 11890.6 1996.29   8
   2  -2 -20 10052.5 1434.95   9
   2   2 -20 6019.17 1957.09  10
   2  -2 -20 8776.84 1969.22  10
  -2   2  20 11448.5 1951.32   8
  -2   2 -20 8270.73 1564.50  10
  -2  -2 -20 10886.4 1650.23  10
   2   2  21-124.249 376.086   8
  -2   2 -21-223.220 316.086  10
   2   2 -21-168.819 408.303  10
  -2   2  21-3.29680 222.703   8
   2  -2 -21-115.091 534.288  10
   2  -2 -21-150.872 321.500   9
  -2  -2 -21 45.8404 153.030  10
   2  -2 -22 4092.00 1479.28  10
  -2   2 -22 4835.10 1108.40  10
   2   2  22 5178.64 1364.99   8
   2   2 -22 4791.74 2085.06  10
  -2   2  22 4806.65 1357.42   8
  -2  -2 -22 5516.44 1254.23  10
   2   2  23-383.995 615.977   8
   2   2 -23 122.367 134.964   5
  -2  -2 -23-281.045 403.665  10
  -2   2 -23-35.3553 60.3141   5
  -2   2  23-113.440 136.264  11
   2  -2 -23 108.650 135.254   4
   2  -2 -23 296.610 227.903   5
  -2  -2 -23-49.5361 89.4395   5
   2   2  23-221.089 199.642  11
  -2   2 -23 281.879 260.246  10
  -2  -2 -24 360.973 327.386  10
  -2  -2 -24 537.455 181.939   4
  -2   2  24 714.936 237.178  11
  -2   2 -24 508.364 193.625   5
   2  -2 -24 435.947 150.684   5
   2   2 -24 525.478 216.608   5
   2   2  24 68.4743 401.499   8
   2  -2 -24 498.189 169.701   4
  -2   2 -24 488.973 392.287  10
  -2   2  24 302.708 275.203   8
   2   2  24 439.771 302.610  11
  -2  -2 -24 728.837 190.576   5
  -2   2  25 283.190 631.180  11
   2   2 -25-165.497 148.086   5
  -2   2  25-2.90092 263.819   8
  -2   2 -25-386.310 368.617  10
   2   2  25-59.8813 120.573  11
  -2  -2 -25 83.0739 54.3608   4
   2   2  25-195.725 341.826   8
   2  -2 -25 14.3173 77.1553   5
  -2  -2 -25-75.9361 82.6203   5
  -2   2 -25 4.65192 45.8811   5
  -2  -2 -25 291.710 401.442  10
   2  -2 -25 91.0457 108.546   4
  -2   2 -26 36.0872 56.1768   5
   2   2 -26 78.9982 120.244   5
   2   2  26-216.933 277.940  11
  -2  -2 -26 76.8740 72.4782   5
   2  -2 -26 31.2337 85.8377   4
  -2   2 -26-330.060 553.265  10
  -2  -2 -26 190.042 137.091   4
   2   2  26-56.8002 457.178   8
  -2   2  26-10.7652 150.802  11
  -2   2  26 324.730 377.887   8
   2  -2 -26 53.7283 46.6079   5
  -2  -2 -26-445.489 560.308  10
  -2  -2 -27 43.7500 96.1195   5
  -2  -2 -27-64.5570 383.776  10
   2  -2 -27-8.96561 113.120   5
  -2   2 -27 33.6460 79.7524   5
  -2  -2 -27 86.4361 141.420   4
   2   2  27 605.820 727.317   8
  -2   2  27 452.320 448.810   8
   2   2  27 340.229 434.999  11
   2  -2 -27 127.740 114.217   4
   2   2 -27 117.237 109.956   5
  -2  -2 -28 856.182 274.956   5
   2  -2 -28 769.439 221.994   4
   2   2 -28 686.576 278.492   5
  -2  -2 -28 588.822 179.124   4
  -2   2 -28 2178.31 1236.44  10
   2  -2 -28 640.075 252.599   5
   2   2  28 549.715 553.200   8
  -2   2 -28 642.757 228.627   5
  -2  -2 -28 1272.27 741.387  10
   2  -2 -29 71.5473 66.8034   4
   2  -2 -29 73.1997 134.103   5
  -2  -2 -29 2.96953 82.5019   5
  -2  -2 -29 80.6520 104.109   4
  -2   2 -29-91.6591 76.1791   5
   2   2 -29 104.835 143.859   5
   2  -2 -30 1164.93 301.225   4
  -2   2 -30 1180.98 311.450   5
   2  -2 -30 1136.26 324.884   5
  -2  -2 -30 571.498 557.181  10
  -2  -2 -30 1200.89 282.431   4
  -2  -2 -30 1194.79 310.812   5
   2   2 -30 1009.12 333.283   5
  -2   2 -30 382.873 457.778  10
   2  -2 -31-12.8138 61.8725   4
   2   2 -31 102.527 146.538   5
   2  -2 -31 159.790 163.598   5
  -2  -2 -31 152.201 124.289   4
  -2   2 -31 122.070 144.707   5
  -2  -2 -31 202.982 165.072   5
  -2  -2 -32 2927.86 516.326   5
  -2   2 -32 2643.27 482.994   5
  -2  -2 -32 2284.61 394.640   4
   2  -2 -32 2682.07 532.697   5
   2   2 -32 2298.24 511.960   5
  -2  -2 -33-39.8549 83.5458   5
   2  -2 -33 10.4437 99.6905   5
   2   2 -33 20.7580 128.637   5
  -2  -2 -33 22.8729 49.3401   4
  -2   2 -34 913.370 271.124   5
   2  -2 -34 896.133 294.769   5
  -2  -2 -34 1029.98 326.348   5
   2   2 -34 850.955 283.985   5
   2  -2 -35 122.148 113.865   5
   2   2 -35 37.3937 81.6973   5
  -2   2 -35 38.3519 53.1079   5
  -2  -2 -35-0.51880 55.6596   5
   2  -2 -36 1666.54 496.883   5
  -2   2 -36 2801.89 475.472   5
  -2  -2 -36 2953.10 506.230   5
   2   2 -36 2700.00 514.641   5
   2  -2 -37 155.838 161.461   5
  -2   2 -37-55.8042 90.2613   5
   2   2 -37 58.0814 80.1160   5
  -2  -2 -37-14.8043 84.6226   5
  -2  -2 -38 1962.08 429.147   5
  -2   2 -38 1877.72 367.463   5
   2  -2 -38 1935.16 406.761   5
   2   2 -38 1879.89 386.140   5
   2   2 -39-47.8872 109.815   5
  -2  -2 -39-0.89893 56.3502   5
  -2   2 -39 268.718 127.843   5
   2  -2 -39-31.5909 126.044   5
   2  -2 -40 639.709 181.589   5
  -2   2 -40 696.850 185.265   5
  -2  -2 -40 306.884 220.008   5
   2   2 -40 618.860 189.554   5
  -2  -2 -41 6.97317 57.3718   5
  -2   2 -41-93.1248 59.4547   5
   2  -2 -41-39.1988 35.4484   5
  -2  -2 -42 323.706 132.830   5
   2  -2 -42 184.959 90.4024   5
   3   0   0-27.3243 150.444   9
   0  -3   0 67.5057 85.0670   2
   0  -3   0 139.613 134.959   9
   3   0   0 17.9172 120.389   3
   0  -3  -1 30755.3 1111.87   9
   0  -3   1 29555.7 1221.63   2
   3   0   1 30745.0 1333.71   9
   0  -3  -1 31182.0 1224.25   2
   3   0   1 32585.9 972.398   8
   0  -3   1 31657.9 1215.18   9
   3   0  -1 33243.0 1582.17   9
   0  -3  -1 26235.4 866.177  10
   3   0   1 30769.5 1516.27   3
  -3   0   1 30080.2 890.627   2
   3   0  -1 33189.1 1564.75   3
   3   0  -2 12.8610 143.861   3
   0  -3  -2 82.3290 130.094   9
  -3   0   2 49.5235 52.5027   2
   3   0   2 104.886 173.711   3
   3   0   2 5.29653 115.072   8
   0  -3   2 47.5333 99.5164   2
   0   3   2 94.1441 78.0387   8
   0  -3  -2 14.2979 41.6067  10
   3   0  -2 14.4065 169.175   9
   3   0   2 49.2946 155.628   9
   0   3  -2 28.9500 46.5180  10
   3   0   3 26373.7 1142.42   9
   3   0  -3 23806.1 1316.75   3
  -3   0   3 22103.6 800.607   2
   3   0   3 27849.0 1290.66   8
   0   3   3 24604.7 1287.50   8
   0  -3  -3 27110.4 992.826  10
   0  -3  -3 26503.2 1013.29   9
   3   0   3 21959.0 1306.59   3
   0  -3   3 22810.4 1142.58   2
   0   3  -3 26883.6 819.786  10
   3   0   4 24.5421 98.2636   3
  -3   0  -4-5.20981 133.088  10
   3   0   4-7.04553 137.689   8
   0  -3  -4 56.1223 117.747  10
   3   0   4 213.060 154.383   9
   0   3  -4-37.6161 43.0183  10
   3   0  -4 8.40632 90.8093   3
  -3   0   4-26.3746 63.1949   2
   0   3   4-22.1644 131.891   8
   0  -3  -4 112.512 107.203   9
  -3   0   4 72.5440 46.0925   8
   0  -3   4 38.5703 66.2939   2
   3   0   5 21505.1 1025.56   9
   0  -3   5 20527.1 1086.44   1
   0  -3   5 19622.2 1172.79   2
   0  -3  -5 23802.5 995.230   9
   0  -3  -5 23464.8 1170.14  10
   0   3   5 21872.3 1302.59   8
  -3   0  -5 21022.8 1161.72  10
   0   3  -5 21566.6 1002.83  10
  -3   0   5 21916.8 956.302   2
   3   0  -5 20504.5 1197.90   3
   3   0   5 19046.3 1229.24   3
  -3   0   5 22656.2 948.640   8
   3   0   5 22438.6 1461.88   8
  -3   0  -6 123.046 81.0766  10
   3   0   6 101.396 114.884   3
   0  -3   6 7.91408 73.7860   1
   3   0   6 129.032 180.651   8
  -3   0   6-59.9082 58.8357   8
   3   0   6-52.6076 105.647   9
   0  -3  -6-33.0206 145.498  10
   0   3  -6 26.7565 66.6532  10
   0  -3   6-60.7288 111.452   2
   0   3   6 39.5852 115.078   8
   3   0  -6 192.441 124.864   3
   0  -3  -6 66.3968 83.9415   9
  -3   0  -7 22566.6 1561.11  10
   3   0   7 24506.6 1852.19   8
   3   0   7 19857.2 1242.95   3
   0   3   7 17829.6 1364.99   8
   0  -3  -7 25948.0 1195.12   9
   0  -3   7 20717.2 1246.89   1
   3   0   7 23628.5 1182.22   9
  -3   0   7 17463.0 1183.36   8
   0  -3   7 19470.8 1293.86   2
   0   3  -7 22280.6 1247.24  10
   0  -3  -7 22210.8 1302.03  10
   3   0  -7 19357.4 1115.65   3
   0  -3   8-50.7745 113.314   1
   0  -3  -8 653.811 1089.63   9
   3   0   8-55.7599 165.264   3
  -3   0  -8-808.181 230.187  10
   0   3   8-266.517 192.846   8
  -3   0   8-502.800 298.062   8
   0   3  -8 869.895 336.671  10
   3   0   8-490.279 279.724   8
   3   0  -8-122.075 179.911   3
  -3   0   9 4763.80 551.005   1
   0   3   9 4543.56 738.414   8
  -3   0  -9 3058.02 442.655  10
   0  -3  -9 4790.20 567.253  10
   3   0  -9 4809.58 530.037   3
   0  -3  -9 4231.53 470.658   9
   3   0   9 4849.25 594.428   3
   0  -3   9 4772.71 684.873   1
   3   0   9 4089.36 763.630   8
  -3   0   9 4121.69 635.376   8
   0   3  -9 4841.35 573.109  10
   3   0 -10 14.0901 66.5720   3
  -3   0  10 149.981 196.089   8
   3   0  10-31.6405 75.6172   3
   0  -3 -10-50.5533 84.7550   9
   0  -3 -10-290.506 209.400  10
   0  -3  10 205.612 226.757   1
  -3   0  10 34.9941 43.9467   1
  -3   0 -10 6.88446 87.4323  10
   3   0  10-245.774 269.302   8
   0   3  10 160.924 243.858   8
   0   3 -11 5965.81 807.833  10
  -3   0 -11 5143.26 800.486  10
   3   0  11 4964.83 975.502   8
   3   0  11 5475.68 593.700   3
  -3   0  11 5266.04 668.144   1
   0  -3 -11 5632.97 838.908  10
   0  -3  11 5085.05 822.257   1
   0   3  11 5601.33 890.017   8
   0  -3 -11 4173.56 596.500   9
   3   0 -11 4913.40 528.477   3
  -3   0  11 4925.91 770.504   8
   0   3 -12 804.549 471.776  10
   0  -3 -12-46.1919 172.082  10
   3   0  12-273.246 339.303   8
   0   3  12 462.079 486.264   8
  -3   0  12-42.7931 210.074   8
   0  -3 -12-71.0491 187.032   9
   0  -3  12-68.3800 143.488   1
  -3   0 -12-129.597 276.042  10
  -3   0  12 59.2149 115.653   1
   0  -3 -13 11013.9 1226.60  10
   3   0  13 9200.19 1431.65   8
  -3   0 -13 9510.69 1158.37  10
   0   3 -13 9503.33 1141.64  10
  -3   0  13 9525.65 1071.66   1
   0   3  13 9967.50 1403.03   8
   0  -3 -13 8119.72 842.030   9
  -3   0  13 9124.24 1226.65   8
  -3   0  14 49.0998 93.6088   1
  -3   0  14-812.371 540.993   8
   3   0  14-1437.28 777.771   8
   0   3  14-542.957 515.274   8
   0  -3 -15 10644.8 1159.60  10
  -3   0  15 10470.6 1347.65   8
  -3   0 -15 5515.89 695.746  10
   0  -3 -15 10091.7 1011.00   9
   0   3  15 10400.4 1533.67   8
   3   0  15 9842.30 1473.20   8
   0   3 -15 10908.9 1315.63  10
   0  -3 -16 2287.94 897.483  10
   3   0  16 261.452 541.654   8
  -3   0  16 1255.33 625.840   8
  -3   0 -16 1773.44 707.095  10
   0   3  16 59.2726 416.653   8
   0   3 -16 296.974 376.435  10
   0  -3 -16 32.0978 283.827   9
  -3   0  17 1078.23 329.874   8
  -3   0 -17 339.012 311.978  10
   3   0  17 1362.75 555.411   8
   0   3 -17 1055.83 368.537  10
   0   3  17 1484.51 814.153   8
   0  -3 -18-637.136 536.430  10
  -3   0  18-86.7248 210.878   8
   0   3 -18-675.490 478.104  10
   3   0  18-656.857 511.559   8
   0   3  18-305.804 387.072   8
   0   3 -19 4008.28 873.801  10
   0  -3 -19 4087.17 1003.12  10
   3   0  19 3369.09 1010.99   8
  -3   0 -19 3686.51 875.689  10
  -3   0  19 2990.46 891.453   8
   0   3  19 3586.28 1116.91   8
  -3   0  20-306.606 241.107   8
   0  -3 -20-346.833 318.752  10
   0   3  20 403.269 388.750   8
  -3   0 -20-21.7116 110.162  10
   3   0  20 186.873 231.693   8
   0   3 -20-18.0470 349.875  10
  -3   0 -21 1322.95 709.819  10
   0  -3 -21 2072.83 792.595  10
   3   0  21 1386.71 617.797   8
   0   3 -21 1839.50 707.746  10
   0   3  21 2043.94 907.990   8
  -3   0 -22 178.052 296.851  10
   0  -3 -22 223.070 563.440  10
   3   0  22-106.672 125.361   8
   0   3  22-210.403 376.792   8
  -3   0 -23 5246.58 1350.00  10
  -3   0 -23 5565.52 576.490   5
   0  -3 -23 5613.11 537.363   4
   0   3  23 5177.85 1494.79   8
   0  -3 -23 5834.55 620.748   5
   0  -3 -23 7009.64 1673.93  10
   3   0  23 5528.17 1461.89   8
   3   0 -23 6838.57 1601.69   9
   0   3 -23 7971.01 1927.94  10
   3   0 -23 5315.44 656.563   5
   3   0 -23 5199.44 599.897   4
   0   3  23 6008.57 786.885  11
   0   3 -24-224.351 266.252  10
   3   0 -24 99.2608 133.818   5
   3   0 -24-33.8018 94.7624   4
   0  -3 -24 16.9278 83.2506   5
   0   3  24 100.924 418.956   8
   0  -3 -24-62.0303 53.9720   4
   0  -3 -24 102.209 372.552  10
   0   3  24-10.2111 245.967  11
   0   3 -24 114.840 130.062   5
  -3   0 -24-32.0017 52.1767   5
   3   0 -24 110.352 313.583   9
  -3   0 -24-72.3187 235.960  10
   0   3 -25 7997.52 798.430   5
   3   0 -25 8048.06 822.720   5
   0  -3 -25 6832.15 1990.89  10
   0   3  25 7854.42 1802.08   8
   0   3  25 8866.22 949.992  11
  -3   0 -25 8004.15 711.926   5
   0   3 -25 5548.62 1595.78  10
   3   0 -25 6933.85 687.967   4
   0  -3 -25 7845.98 661.339   4
  -3   0 -25 7583.55 1558.68  10
   0  -3 -25 7807.56 760.334   5
   0   3 -26 550.490 1279.58  10
   0  -3 -26 5.46983 71.0789   4
   0  -3 -26-283.071 523.252  10
  -3   0 -26 4.81826 53.6709   5
  -3   0 -26-172.963 204.903  10
   0  -3 -26 123.878 157.012   5
   0   3  26-244.480 554.123   8
   3   0 -26 160.722 145.604   4
   0   3 -26-4.93232 122.140   5
   3   0 -26 133.158 195.586   5
   0   3  26-17.9034 168.273  11
   3   0 -27 7655.96 859.265   5
   0   3  27 9214.81 988.532  11
  -3   0 -27 8261.16 778.660   5
   0  -3 -27 8111.06 795.214   5
   0   3  27 4282.96 1673.19   8
   0   3 -27 7977.25 837.451   5
  -3   0 -27 7159.21 1651.95  10
   0   3 -27 7599.12 2327.17  10
   0  -3 -27 8000.69 694.571   4
  -3   0 -28 783.523 555.877  10
   3   0 -28-72.4573 132.069   5
   0   3 -28-48.2059 53.1965   5
   0   3 -28 218.219 676.222  10
   0   3  28 11.9670 288.321  11
  -3   0 -28-43.4392 87.1465   5
   0  -3 -28 40.6573 106.079   5
   0  -3 -28 527.897 279.504  10
   0  -3 -28-117.261 78.6761   4
   0   3  28 1176.93 974.371   8
   3   0 -29 224.163 167.449   5
  -3   0 -29 196.913 108.138   5
   0  -3 -29 130.868 53.1326   4
   0  -3 -29 144.353 186.717   5
   0   3  29-59.4892 383.042   8
   0   3  29 84.7429 177.412  11
  -3   0 -29 73.4530 466.222  10
   0   3 -29 24.7627 73.1589   5
   0  -3 -30-86.6058 123.146   4
   0  -3 -30 0.52676 87.4009   5
   0   3 -30-116.547 101.258   5
  -3   0 -30-406.072 615.545  10
  -3   0 -30 10.2973 59.7780   5
   3   0 -30-63.6811 156.271   5
   0   3 -31 4216.21 613.018   5
  -3   0 -31 4406.12 599.952   5
   0  -3 -31 4640.53 660.417   5
   3   0 -31 4029.94 661.141   5
   0  -3 -31 4115.63 529.399   4
   0  -3 -32 40.4613 110.494   4
   3   0 -32 27.6627 113.146   5
  -3   0 -32 25.2397 41.2478   5
   0  -3 -32-11.5923 95.3783   5
   0   3 -33 698.526 279.206   5
  -3   0 -33 641.231 218.167   5
   3   0 -33 621.071 314.068   5
   0  -3 -33 577.931 197.569   4
   0  -3 -33 560.323 239.715   5
   0   3 -34 44.3202 41.6263   5
   3   0 -34 162.319 191.321   5
   0  -3 -34-40.5997 81.8507   4
  -3   0 -34 65.8364 39.4473   5
   0  -3 -34-77.4700 96.0031   5
  -3   0 -35 19.3718 111.848   5
   3   0 -35 31.8152 112.009   5
   0   3 -35 32.5927 54.4103   5
   0  -3 -35 74.3310 97.7393   5
   0   3 -36-138.307 150.329   5
   3   0 -36-24.0751 96.1624   5
  -3   0 -36 73.1263 57.3330   5
   0  -3 -36 38.8732 170.357   5
   0  -3 -37 63.9311 147.190   5
  -3   0 -37 106.834 109.612   5
   0   3 -37 26.7657 47.5826   5
   3   0 -37 34.8379 101.597   5
   3   0 -38 82.3639 45.3211   5
  -3   0 -38 141.022 119.573   5
   0  -3 -38-17.7117 114.570   5
   0   3 -38-29.3999 68.5408   5
  -3   0 -39 159.260 116.923   5
   3   0 -39 63.8697 65.7632   5
   0  -3 -39 34.1714 115.216   5
   0   3 -39 164.597 111.596   5
   0  -3 -40-25.5771 79.3614   5
   0   3 -40-24.4706 61.6935   5
   3   0 -40-67.7313 70.1485   5
  -3   0 -40-4.50690 48.3654   5
   0   3 -41 232.183 90.6816   5
   3   0 -41 366.163 174.141   5
   0  -3 -41 482.442 169.373   5
  -3   0 -41 257.025 106.395   5
   3   0 -42 6.37526 51.0124   5
  -3   0 -42-2.01640 46.0907   5
   3  -1   0 6953.85 704.015   9
   1  -3   0 7332.53 550.597   2
  -1  -3   0 7225.68 659.303   2
   3  -1   0 7475.82 767.967   3
  -1  -3   0 6133.85 267.089  10
   1  -3   0 7324.84 397.625   1
   3   1   0 7251.75 412.012   8
   1  -3   0 7198.12 637.330   9
  -3  -1   1 4484.27 440.717   2
   3  -1   1 4029.58 566.358   3
   1  -3  -1 4875.07 450.747   2
   1  -3   1 5194.94 564.673   9
   3   1   1 5860.93 587.588   9
   3   1  -1 4878.35 290.725   8
  -1  -3  -1 5688.29 299.997  10
   3  -1  -1 5078.03 610.753   9
   3   1   1 5131.23 428.282   8
   3  -1   1 5227.48 581.431   9
   3  -1  -1 4733.47 606.527   3
  -1  -3   1 4385.64 514.859   2
   1  -3  -1 5513.63 574.218   9
   1  -3   1 4485.77 448.133   2
   1   3   1 4903.14 551.729   8
   1  -3   1 4218.54 339.718   1
  -3   1   2 700.265 125.941   8
   3  -1  -2 724.456 262.479   9
  -1   3  -2 857.271 131.591  10
   3  -1   2 758.298 246.699   9
   1  -3   2 995.526 221.282   2
   1   3   2 860.469 252.723   8
  -1  -3   2 1024.02 264.327   2
  -1  -3  -2 856.254 151.958  10
   3  -1   2 809.599 251.145   3
   1  -3   2 907.213 185.772   1
   3   1  -2 616.731 106.718   8
   3   1   2 963.436 245.801   9
   1  -3   2 789.592 241.581   9
   3   1   2 856.624 214.942   8
  -3  -1   2 907.877 210.481   2
   3  -1  -2 888.452 250.355   3
   1  -3  -2 860.147 258.353   9
   3  -1  -3 4619.06 588.353   3
   3   1   3 5088.38 454.547   9
   3   1   3 5015.47 554.683   8
   1  -3  -3 5881.36 592.163   9
  -3   1   3 5076.84 332.085   8
   3  -1   3 5246.01 611.131   9
  -1  -3   3 4298.17 520.246   2
   1  -3   3 4317.38 447.355   1
   1   3   3 4956.08 583.259   8
   1  -3   3 5404.27 614.886   9
  -1   3   3 4973.13 562.047   8
  -3  -1   3 4469.49 447.735   2
  -1  -3  -3 5249.13 429.903  10
   3  -1   3 3990.20 574.807   3
  -1   3  -3 5230.71 360.278  10
   3  -1  -3 5156.51 709.941   9
   1  -3   3 4546.24 484.785   2
   3  -1  -3 4233.52 262.595   2
   3  -1   4 582.332 248.273   3
  -3   1  -4 627.423 207.584  10
   3  -1  -4 641.010 232.832   3
   1  -3  -4 868.677 296.276   9
  -3  -1  -4 622.898 213.404  10
   3   1   4 553.253 161.538   9
   3   1   4 638.984 236.930   8
  -1   3   4 601.223 204.691   8
  -3   1   4 591.836 137.116   8
  -1  -3   4 656.629 213.729   2
   3  -1   4 644.130 198.477   8
   1  -3   4 633.791 228.315   9
   1  -3   4 633.155 210.928   2
  -3  -1   4 568.992 190.013   2
   3  -1  -4 685.062 394.712   9
   3  -1  -4 586.224 114.409   2
   1  -3  -4 411.693 241.239  10
   1  -3   4 564.033 186.196   1
  -1   3  -4 624.712 142.837  10
  -1  -3  -4 599.093 193.521  10
   3  -1   4 698.237 228.013   9
   1   3   4 705.400 253.575   8
  -1  -3  -5 1873.87 335.585  10
   1   3  -5 2124.68 433.886  10
  -3   1  -5 1502.90 349.378  10
   3  -1  -5 1788.66 472.204   9
   1  -3   5 1602.34 349.664   1
  -3  -1  -5 1766.74 328.239  10
  -1  -3  -5 1322.21 163.556   9
   1  -3  -5 1866.88 362.311   9
   3   1   5 1891.21 451.595   8
  -3   1   5 1839.08 276.669   8
  -3  -1   5 1807.78 317.606   2
  -1   3   5 2051.30 439.869   8
  -1   3  -5 1631.71 283.657  10
   3  -1   5 1760.60 401.255   3
   3  -1  -5 1628.85 366.702   3
   3   1   5 1821.53 238.260   9
   1  -3   5 1717.90 334.892   2
   1  -3  -5 2821.41 518.859  10
   1   3   5 1763.66 391.135   8
   3  -1   5 1823.25 389.853   8
  -1  -3   5 1816.17 381.976   2
   3  -1   5 1905.28 343.042   9
  -1   3   6 1458.09 356.517   8
   3   1   6 1429.50 376.084   8
  -1   3  -6 1502.42 284.226  10
   3  -1   6 1233.01 321.818   3
  -1  -3   6 1116.56 302.982   2
  -1  -3  -6 925.709 105.994   9
   1   3   6 1631.44 374.051   8
  -3   1   6 1472.37 257.124   8
   1  -3  -6 1562.60 288.052   9
   1  -3   6 1046.78 289.137   2
   1  -3   6 980.643 279.896   1
  -1  -3  -6 1549.66 317.252  10
   1  -3  -6 2006.91 370.409  10
   3  -1   6 1625.53 371.289   8
   3  -1  -6 1143.62 267.048   3
   1   3  -6 1953.22 408.920  10
  -3   1  -6 1186.50 280.489  10
   3   1   6 943.409 96.6238   9
  -3  -1  -6 1673.28 282.286  10
  -3  -1   6 1090.14 261.503   2
   3  -1  -6 1458.43 318.256   9
   3  -1   6 1296.34 186.496   9
  -3   1   7 7259.64 728.866   8
  -1   3  -7 9265.58 1243.02  10
  -1  -3   7 6655.26 687.794   1
   3  -1   7 7414.53 876.540   9
  -3  -1  -7 7234.39 652.157  10
   3  -1  -7 6068.30 1004.80   9
   1   3  -7 6923.38 789.923  10
  -3   1   7 6201.91 522.901   1
  -1   3   7 6204.97 709.356   8
   3   1  -7 6436.03 663.585   3
   3  -1  -7 6157.74 649.146   3
  -3   1  -7 6488.55 580.208  10
   3   1   7 5464.48 671.388   3
   3   1   7 6703.54 1067.52   8
   3  -1   7 6195.40 716.074   3
   1  -3   7 5996.49 743.907   1
   3  -1   7 8783.26 1118.66   8
   1   3   7 6560.78 793.879   8
   1  -3  -7 7815.50 916.218  10
  -3  -1   7 6702.44 675.511   2
  -1  -3   7 6303.83 730.206   2
  -1  -3  -7 10212.9 908.733  10
   1  -3  -7 8133.68 796.066   9
  -1   3   8 12417.1 1062.13   8
   1  -3  -8 8272.62 837.263   9
   1   3  -8 11251.3 990.912  10
   3  -1   8 9968.92 1015.89   8
  -1  -3  -8 8376.31 685.423  10
   1  -3   8 9194.66 1019.83   1
   3  -1  -8 9867.36 793.923   3
   3  -1   8 9376.40 868.855   3
   1   3   8 9745.60 1109.65   8
  -1  -3   8 9750.46 891.750   1
   3   1   8 9039.05 1104.30   8
   3   1   8 8771.63 834.516   3
  -3   1   8 9690.87 700.513   1
   3  -1   8 17268.9 1219.32   9
   1  -3  -8 9912.38 1134.97  10
  -3   1   8 10400.4 1039.16   8
   3   1  -8 9519.00 793.879   3
  -1   3  -8 10099.9 833.429  10
  -3   1  -8 7687.19 745.594  10
  -1  -3   8 9621.50 942.281   2
  -1  -3   9 768.625 281.943   2
   3   1   9 915.684 270.961   3
  -1   3   9 875.780 272.410   8
   1   3   9 794.571 316.440   8
  -3  -1  -9 475.820 120.234  10
   1  -3  -9 553.542 101.607   9
   3  -1   9 771.990 232.134   8
  -3   1   9 851.752 207.811   1
  -1  -3  -9-14.9709 312.788  10
  -3   1  -9 247.382 169.184  10
   1  -3  -9 562.566 197.121  10
  -3   1   9 819.742 270.952   8
   3   1   9 751.848 225.697   8
  -1  -3   9 846.094 270.083   1
  -1   3  -9 146.227 291.210  10
  -1  -3  -9 479.825 111.312   9
   3   1  -9 802.000 236.708   3
   1   3  -9 704.156 211.562  10
  -3   1  10 1848.61 497.683   8
  -3   1  10 1108.54 286.300   1
  -1  -3 -10 1583.03 388.835  10
  -3  -1  10 1358.63 324.582   1
   3   1 -10 1497.22 320.084   3
   1  -3 -10 1705.68 395.695   9
   3  -1  10 1506.60 427.988   8
  -3  -1 -10 1142.38 388.365  10
   1   3  10 1694.54 502.896   8
  -1   3  10 1686.39 445.571   8
  -1  -3 -10 965.438 186.158   9
   3   1  10 1384.74 326.716   3
   1   3 -10 1405.08 397.474  10
  -1   3 -10 1552.60 390.381  10
  -1  -3  10 1360.83 375.962   1
   1  -3 -10 1823.27 503.013  10
  -3   1 -10 1416.21 369.503  10
   3   1  10 1487.69 518.240   8
  -1   3 -11 95.2130 105.856  10
  -3  -1  11 123.851 105.560   1
  -3  -1 -11-8.66284 148.850  10
   3  -1  11-33.7366 232.485   8
  -1   3  11 141.986 212.322   8
  -3  -1  11 2.22365 117.029   8
  -1  -3 -11-27.9440 203.790  10
   3   1  11-48.7501 266.429   8
   3   1  11 103.630 109.489   3
  -3   1  11 107.363 262.454   8
  -1  -3  11 40.0532 115.870   1
   1  -3 -11-231.711 263.126   9
   1  -3 -11-65.5232 81.7677  10
   3   1 -11 49.3811 63.1640   3
  -1  -3 -11-81.0704 94.2775   9
  -3   1  11-17.0637 120.264   1
   1   3  11-182.322 180.287   8
   1   3 -11-275.342 261.829  10
  -3   1 -11-152.476 287.599  10
   3   1 -12-11.2821 60.6868   3
   1  -3 -12-26.9782 65.3225   9
  -1   3 -12 87.6607 124.579  10
  -3  -1  12 73.1749 101.483   1
  -1  -3 -12-27.7424 96.0885   9
   1   3 -12-113.403 204.528  10
  -3  -1 -12-56.4530 216.868  10
   1   3  12 25.5014 226.302   8
  -3   1 -12 159.315 295.286  10
  -1  -3 -12-232.521 213.145  10
   3   1  12-153.231 491.001   8
   3  -1  12 46.5220 92.0156   8
   3   1  12 20.7820 82.9374   3
  -3   1  12-176.936 149.290   8
  -3  -1  12-46.1851 221.624   8
  -3   1  12 63.5956 46.1226   1
  -1  -3  12-2.10112 95.5844   1
   1  -3 -12-15.6912 263.361  10
  -1   3  12 26.2848 156.179   8
   3   1  13 4913.50 524.823   3
  -3  -1  13 4868.89 822.752   8
   1   3  13 5828.68 1185.42   8
  -3   1  13 5834.13 995.583   8
  -1  -3  13 4913.27 861.352   1
   3  -1  13 4073.45 951.173   8
  -3  -1  13 4905.44 757.412   1
  -3  -1 -13 4996.49 853.698  10
  -1   3  13 5899.97 1008.02   8
  -1  -3 -13 5355.88 807.764  10
   1   3 -13 5776.59 965.818  10
  -1  -3 -13 3985.60 460.167   9
   1  -3 -13 6743.70 1034.37  10
   3   1 -13 4368.26 471.380   3
  -3   1 -13 5405.25 869.367  10
  -1   3 -13 4736.97 762.221  10
   3   1  13 4954.54 1149.87   8
   1  -3 -13 5217.23 754.560   9
  -3  -1 -14 13927.8 1764.82  10
   1   3 -14 10968.9 1552.30  10
  -1  -3 -14 13442.1 1234.54  10
   1  -3 -14 17601.2 1836.62  10
   3  -1  14 7579.57 1126.39   8
  -1   3 -14 5788.24 897.345  10
  -3   1  14 12265.6 1547.34   8
   3   1  14 10992.2 1576.78   8
   1   3  14 11451.9 1622.13   8
   1  -3 -14 10999.7 1211.26   9
  -1  -3 -14 7802.73 716.732   9
  -1   3  14 11378.3 1561.66   8
  -3  -1  14 11145.0 1210.32   1
  -1  -3  14 11888.2 1390.98   1
   1  -3 -15-111.086 220.351   9
   1   3  15-619.536 619.655   8
  -3   1  15-660.249 448.140   8
   1  -3 -15-546.203 458.934  10
  -3  -1  15-6.43033 171.543   1
  -1  -3 -15 767.550 435.160  10
   3   1  15-184.101 369.606   8
  -1  -3  15 185.295 243.751   1
   1   3 -15-241.308 273.911  10
   3  -1  15 138.660 165.279   8
  -1   3  15 328.806 275.699   8
  -1   3 -15-422.097 449.853  10
  -1   3 -16 863.851 527.186  10
  -3  -1  16 283.550 138.708   1
   1  -3 -16 300.578 116.635   9
   1  -3 -16 448.724 295.023  10
  -1  -3 -16 1074.27 678.521  10
   1   3  16 423.934 307.703   8
   3  -1  16 167.990 237.405   8
  -3   1  16 1907.30 1031.85   8
   3   1  16 1268.97 755.529   8
  -1   3  16 438.680 737.676   8
   1   3 -16 195.123 264.725  10
  -1   3 -17 2092.29 825.006  10
   1  -3 -17 4201.27 1454.85  10
  -1   3  17 618.132 564.360   8
   1   3  17 288.270 552.476   8
  -1  -3 -17 1953.31 896.643  10
   3   1  17 750.782 722.007   8
  -3   1  17 193.102 388.337   8
  -3  -1 -17-115.994 520.173  10
   1  -3 -17 2158.03 798.092   9
   3  -1  17 358.499 574.086   8
  -3   1 -17 84.9176 461.276  10
   1   3 -17 3294.70 1289.02  10
   3   1  18 2128.92 809.337   8
   1   3 -18 3798.78 987.563  10
  -1  -3 -18 2310.67 709.273  10
  -3   1  18 2385.99 795.287   8
   1  -3 -18 2260.84 561.351   9
   1  -3 -18 3021.08 921.570  10
  -1   3 -18 1800.45 510.423  10
   1   3  18 2064.55 908.455   8
  -3  -1 -18 1218.45 247.013  10
  -1   3  18 2482.57 818.669   8
   3  -1  18 2257.55 719.050   8
   3  -1 -19-27.6740 141.094   9
   1   3 -19-102.110 335.665  10
  -3  -1 -19 195.860 218.825  10
  -3   1 -19 28.3309 120.062  10
   3  -1  19-7.96262 123.088   8
   1   3  19 89.1118 140.867   8
  -1  -3 -19-134.810 397.713  10
  -3   1  19 35.4057 189.405   8
  -1   3  19-8.42951 247.617   8
   3   1  19 57.0608 211.149   8
  -1   3 -19 571.873 361.363  10
   1  -3 -19 448.084 497.527  10
   3   1  20 779.108 507.767   8
  -1   3 -20 877.383 535.978  10
  -3  -1 -20 947.609 466.722  10
  -1   3  20 847.579 696.352   8
   1  -3 -20 1416.80 681.474  10
   1   3 -20 1266.70 740.691  10
  -3   1  20 824.140 471.883   8
  -1  -3 -20 1388.20 617.485  10
   3  -1  20 1242.62 706.813   8
  -3   1 -20 107.266 418.517  10
   1   3  20 646.139 488.019   8
   3  -1 -20 1505.69 749.037   9
  -1  -3 -21 1024.08 383.115  10
   3   1  21 1015.13 659.784   8
   1  -3 -21 879.422 479.558  10
  -3   1 -21 795.082 487.020  10
  -3  -1 -21 780.997 484.343  10
   1   3 -21 727.621 700.467  10
  -3   1  21 635.340 403.154   8
   1   3  21 659.174 488.845   8
  -1   3  21 730.880 598.817   8
  -1   3 -21 1151.97 572.785  10
   3  -1 -21 859.419 530.940   9
  -3  -1 -22 2962.86 985.933  10
  -1   3 -22 2514.04 845.194  10
  -3   1 -22 2566.05 858.724  10
   3   1  22 2624.43 958.673   8
  -3   1  22 5261.07 1616.40   8
   1   3  22 2229.27 1061.31   8
   3  -1 -22 2251.93 771.442   9
   1  -3 -22 2162.59 953.208  10
  -1   3  22 3297.35 1156.67   8
  -1  -3 -22 3038.20 1242.27  10
   1   3 -22 2386.28 1077.50  10
  -1  -3 -23 544.036 220.902   5
   1   3 -23 933.527 838.557  10
   3  -1 -23 693.795 218.002   4
  -3   1  23 255.852 267.743   8
   1  -3 -23 855.264 1040.76  10
  -3  -1 -23 1630.37 915.981  10
  -1   3 -23 1040.64 767.869  10
   3   1 -23 459.180 182.582   5
  -1  -3 -23 383.748 583.910  10
  -1   3  23 722.270 615.772   8
  -1   3  23 702.163 326.446  11
  -3   1 -23 495.434 182.017   5
   3   1 -23 331.640 130.030   4
   3   1  23 1378.36 543.539  11
   1   3  23 528.818 539.361   8
   3   1  23 545.711 427.468   8
  -3   1 -23 783.339 623.806  10
   1   3 -23 546.855 215.599   5
   1  -3 -23 458.616 166.647   4
  -1  -3 -23 349.703 150.596   4
   1   3  23 1335.56 621.501  11
   3  -1 -23 725.040 538.306   9
   3  -1 -23 441.722 181.604   5
   1  -3 -23 479.014 190.360   5
  -3  -1 -23 420.197 155.824   5
   3   1 -24-51.0378 58.9339   5
   3  -1 -24-33.1332 90.9873   4
  -3   1 -24-281.513 382.481  10
  -1  -3 -24-40.3199 82.7431   5
   1   3 -24-242.808 332.957  10
  -1   3  24 93.0876 212.120  11
  -1  -3 -24 273.075 239.347  10
  -1   3  24 117.927 361.706   8
  -1   3 -24 115.917 136.498  10
   1  -3 -24 40.9618 73.9505   4
   1  -3 -24 30.8173 115.130   5
   3   1  24 33.7357 108.184   8
   1   3  24 105.005 88.5746  11
   3  -1 -24-0.18014 68.7393   5
  -3  -1 -24 69.7432 86.1524   4
  -3  -1 -24-41.7539 87.0488   5
   1   3 -24-31.0208 95.4964   5
   3   1  24-40.4630 93.2751  11
  -3  -1 -24 365.508 148.487  10
  -3   1 -24 14.1939 51.2431   5
   1  -3 -24-487.913 615.173  10
  -1  -3 -24 23.0184 65.4431   4
  -1   3 -24-49.5001 46.5401   5
   1   3  24 255.929 320.451   8
   3   1 -25 37.9434 111.434   5
  -1   3 -25 232.458 371.664  10
  -1   3  25-86.4406 245.762   8
  -3  -1 -25 98.5121 104.399   4
  -3   1 -25 157.981 124.574   5
   1   3  25 510.886 693.258   8
   1   3 -25-18.1202 69.9760   5
   3  -1 -25 90.5616 122.002   5
   1  -3 -25 103.931 98.4276   4
  -1  -3 -25 53.3917 32.1001   4
  -3  -1 -25 235.287 513.462  10
  -3   1 -25-19.4984 201.841  10
   3   1  25 10.8577 371.657   8
  -1  -3 -25-128.846 214.834  10
  -3  -1 -25 5.70833 37.3380   5
   1  -3 -25 87.5300 65.2511   5
   1   3 -25 483.063 279.986  10
   1  -3 -25-460.020 666.848  10
  -1   3 -25 64.7030 64.1196   5
  -1   3  25-65.6186 215.167  11
  -1  -3 -25 65.4290 58.4772   5
   1   3  25-176.108 185.460  11
   3  -1 -25 179.433 153.114   4
   1   3  26 880.864 716.087   8
  -3  -1 -26 548.298 234.188   5
  -1   3  26 746.161 356.307  11
   1   3  26 490.185 359.035  11
  -3   1 -26 471.842 225.607   5
  -1  -3 -26 438.018 185.526   5
   1  -3 -26 581.201 215.716   5
   3   1 -26 614.378 281.232   5
  -1  -3 -26 367.427 158.818   4
  -1  -3 -26 1254.65 1830.61  10
   1  -3 -26 573.313 231.897   4
  -3  -1 -26 393.151 552.206  10
   3   1  26 872.168 718.196   8
  -3   1 -26 962.308 621.924  10
  -3  -1 -26 522.642 193.475   4
   3  -1 -26 410.617 204.856   5
  -1   3 -26 808.479 235.840   5
   1   3 -26 585.399 264.389   5
   3  -1 -26 473.635 210.726   4
  -1   3  26 391.071 508.469   8
  -1   3 -26 884.143 959.078  10
  -3   1 -27 2406.54 1025.75  10
  -3  -1 -27 2254.39 404.410   5
  -1   3  27 2293.34 985.356   8
   1   3  27 1592.09 854.534   8
  -1   3 -27 2281.04 422.942   5
  -1   3  27 2419.48 562.649  11
  -3   1 -27 2271.59 404.839   5
   3  -1 -27 2272.82 451.286   5
  -3  -1 -27 2345.09 384.389   4
   1   3  27 3914.24 751.570  11
   1  -3 -27 2344.49 448.799   5
   1   3 -27 2196.84 450.126   5
  -1  -3 -27 2307.42 1149.27  10
   1  -3 -27 2238.53 362.560   4
  -1   3 -27 1742.87 802.202  10
   3  -1 -27 2244.34 394.908   4
  -1  -3 -27 2202.96 370.133   4
   3   1 -27 2300.84 493.335   5
  -3  -1 -27 4470.06 1261.30  10
  -1  -3 -27 2229.75 419.549   5
  -1   3  28 112.126 80.8698  11
   1   3  28 401.383 274.193  11
  -1  -3 -28 575.512 315.235   4
   1  -3 -28 245.734 153.327   5
  -1   3  28-76.9652 343.935   8
  -3  -1 -28 282.246 141.361   4
   1   3  28 224.299 672.372   8
   3  -1 -28 96.8258 80.4868   4
  -3   1 -28 189.782 83.0033   5
  -3   1 -28-136.010 529.440  10
   1  -3 -28 168.617 106.675   4
   1   3 -28 168.961 42.6394   5
  -1  -3 -28-896.393 920.626  10
  -1   3 -28-250.602 456.661  10
  -3  -1 -28 168.487 94.7281   5
   3  -1 -28 244.085 106.483   5
  -1   3 -28 149.110 65.3253   5
  -3  -1 -28-271.465 580.443  10
   3   1 -28 117.403 44.5864   5
   3  -1 -29 49.1047 107.374   5
   1   3  29 256.788 298.871  11
  -1  -3 -29 47.2989 55.4555   4
  -3  -1 -29-127.904 442.237  10
  -1  -3 -29-21.0326 35.8444   5
  -1   3 -29-105.636 121.862   5
  -3  -1 -29-95.6850 135.043   5
   1   3 -29 94.8343 110.076   5
  -3  -1 -29 95.4773 101.517   4
  -3   1 -29-46.0740 36.4714   5
  -1   3 -29-247.851 306.669  10
   1  -3 -29 133.783 108.950   4
   1   3  29 238.149 516.666   8
   3   1 -29 105.562 114.145   5
   1  -3 -29 93.5601 118.006   5
   3  -1 -29-6.66644 51.0928   4
  -1   3  29 139.927 156.825   8
   1   3 -30-41.6988 153.350   5
  -3  -1 -30 200.897 137.650   4
  -1  -3 -30 87.7592 62.8116   5
   1  -3 -30 106.939 67.2753   4
  -3   1 -30 450.614 403.552  10
   3  -1 -30 64.5071 53.2204   5
  -1   3 -30 166.302 126.286   5
  -1   3 -30-786.763 663.136  10
  -1  -3 -30-873.677 1032.65  10
  -3   1 -30 101.284 103.403   5
  -3  -1 -30 142.002 105.516   5
  -3  -1 -30-141.509 485.590  10
  -1  -3 -30 160.811 105.321   4
   3   1 -30 46.7561 56.3005   5
   1  -3 -30 161.187 112.902   5
   1  -3 -31 105.750 93.5448   4
  -1  -3 -31 124.592 114.471   4
  -3   1 -31 172.235 154.845   5
  -1   3 -31 143.272 127.413   5
   3   1 -31 159.715 127.284   5
   3  -1 -31 277.998 229.164   5
   1   3 -31 222.626 135.387   5
   1  -3 -31 75.3553 60.3143   5
  -1  -3 -31 82.7394 157.205   5
  -3  -1 -31 175.789 137.393   4
  -3  -1 -31 355.143 243.341   5
  -1  -3 -32 45.7728 116.066   5
   3   1 -32 107.744 93.7115   5
  -1   3 -32 72.2127 60.3853   5
  -3   1 -32 192.402 119.879   5
   1   3 -32 31.9571 133.170   5
  -3  -1 -32 211.149 163.890   5
  -1  -3 -32 70.3820 71.2779   4
   1  -3 -32 156.925 71.1586   4
  -3  -1 -32 94.3219 40.2886   4
   1  -3 -32-46.7470 136.594   5
   3  -1 -32-36.4126 105.867   5
   1   3 -33-54.2725 107.319   5
   1  -3 -33 45.7836 43.6464   4
  -3  -1 -33 103.353 102.053   5
  -1  -3 -33 54.9862 78.6290   5
  -3   1 -33 20.5197 63.8526   5
   3  -1 -33 86.4969 177.360   5
  -1   3 -33-4.82223 53.1023   5
   1  -3 -33 116.432 137.832   5
  -1  -3 -33 119.580 117.083   4
   3   1 -33-12.8185 85.6013   5
   3  -1 -34 242.035 172.351   5
   1   3 -34 93.1055 123.106   5
   1  -3 -34 244.276 185.143   5
  -1  -3 -34 155.014 136.171   5
  -1  -3 -34 122.295 123.287   4
   3   1 -34 250.433 151.499   5
  -3   1 -34 249.108 168.192   5
  -1   3 -34 160.194 108.994   5
  -3  -1 -34 209.975 121.349   5
  -1  -3 -35 156.907 136.649   5
  -3  -1 -35 149.945 102.749   5
   3   1 -35 23.6276 48.1526   5
   1  -3 -35 25.5033 125.638   5
   3  -1 -35 202.680 140.273   5
  -3   1 -35 161.826 128.799   5
  -1   3 -35 385.267 207.867   5
   1   3 -35 71.3084 61.8096   5
  -1   3 -36 146.187 137.551   5
   3   1 -36 119.920 164.330   5
  -3  -1 -36 292.728 184.160   5
  -1  -3 -36 14.3391 78.7758   5
   1   3 -36 197.954 204.734   5
   3  -1 -36 101.404 214.846   5
  -3   1 -36 168.071 124.877   5
   1  -3 -36 192.620 168.155   5
   1  -3 -37 18.4887 82.3341   5
  -1   3 -37 198.771 78.3119   5
   3  -1 -37 49.9167 127.532   5
  -3   1 -37 97.6409 108.367   5
  -3  -1 -37 73.1860 79.2031   5
   3   1 -37 60.1549 56.5779   5
   1   3 -37 147.880 147.989   5
  -1  -3 -37 109.568 94.2262   5
   1  -3 -38-8.23686 61.8982   5
   1   3 -38-109.040 135.114   5
  -3   1 -38 14.4877 47.6317   5
   3   1 -38 88.6161 68.6695   5
   3  -1 -38-44.4548 65.1025   5
  -3  -1 -38-98.9562 111.445   5
  -1   3 -38 2.39883 90.5654   5
  -1  -3 -38-0.74071 68.1582   5
   3   1 -39-105.696 134.706   5
   3  -1 -39 41.6548 69.0338   5
   1  -3 -39 78.3692 111.299   5
  -3   1 -39-120.177 102.100   5
  -1  -3 -39 52.3433 120.343   5
  -1   3 -39 139.071 142.835   5
   1   3 -39 46.0945 98.3946   5
  -3  -1 -39-11.9497 33.0311   5
  -1   3 -40 85.7403 108.737   5
   3   1 -40 3.97072 60.6059   5
   3  -1 -40 39.2044 40.2663   5
   1  -3 -40 65.5380 154.562   5
  -1  -3 -40-32.3873 66.2932   5
  -3  -1 -40 23.7653 81.2062   5
   1   3 -40 92.9584 69.5669   5
  -3   1 -40 9.33365 57.3897   5
  -3   1 -41 106.527 29.5989   5
  -1   3 -41 132.702 86.7886   5
   1  -3 -41 314.508 169.765   5
   3  -1 -41 250.987 118.599   5
   3   1 -41 199.515 102.918   5
   1   3 -41 199.819 117.827   5
  -1  -3 -41 207.588 87.9320   5
  -3  -1 -41 293.741 123.007   5
   3  -1 -42-19.7533 48.3929   5
  -1  -3 -42 48.9493 57.4686   5
  -3  -1 -42 38.6451 72.3451   5
   1  -3 -42 73.4335 82.5176   5
   2  -3   0 20213.7 818.450   2
   3   2   0 22013.6 938.034   8
   2  -3   0 22997.4 1293.81   9
  -2  -3   0 19768.5 1161.22   2
  -3   2   0 19869.1 548.234   2
   3  -2   0 21923.1 1297.06   9
  -3  -2   1 1398.62 300.880   2
   2  -3  -1 1450.20 348.197   9
   2  -3  -1 1630.04 229.024   2
   2   3   1 1503.69 345.345   8
   3  -2  -1 1503.96 393.127   9
   2  -3   1 1207.22 290.431   9
   3  -2   1 1567.39 393.305   9
   3   2   1 1628.86 283.314   8
   2  -3   1 1296.34 216.024   2
  -2  -3   1 1554.64 330.983   2
   3   2  -1 1487.26 233.307   8
  -2  -3   2 37.9477 65.7335   2
   3   2   2 119.775 120.822   8
   2  -3  -2 40.9760 47.7474   2
   2  -3  -2 72.6510 153.672   9
   3  -2   2 49.0642 59.2131   9
  -2  -3  -2 37.6968 94.7046  10
   2   3   2 22.5181 88.8605   8
   3  -2  -2 139.687 119.527   9
   2  -3   2 168.993 142.278   9
   2  -3   2 27.3036 51.8315   2
  -3  -2   2 112.220 123.964   2
   2  -3   3 14898.2 1030.63   9
   3  -2   3 12841.8 1000.38   9
  -3  -2  -3 12904.7 807.644  10
  -2  -3   3 14201.9 981.564   2
  -2   3   3 12604.9 884.311   8
   3   2   3 13006.1 917.747   8
   3  -2  -3 13389.3 1103.86   9
  -3   2   3 12396.1 716.140   8
  -2  -3  -3 12924.7 715.596  10
   2  -3  -3 14038.8 1056.54   9
   2   3   3 13673.4 1020.76   8
  -2   3  -3 13258.6 674.590  10
   2  -3   3 14163.5 855.757   2
   3   2   3 13676.3 766.856   9
  -3  -2   3 13723.2 920.516   2
   3  -2   4 6457.84 716.899   9
  -2  -3  -4 5960.35 537.513  10
   2   3   4 6145.33 690.443   8
  -3   2  -4 5090.51 545.667  10
  -2   3  -4 5888.45 482.192  10
  -3  -2  -4 5813.07 570.300  10
   3  -2  -4 6151.71 782.806   9
  -3   2   4 6226.15 519.403   8
   2  -3  -4 6105.24 687.961   9
   2  -3   4 6703.86 695.415   9
  -3  -2   4 5226.52 583.793   2
   3   2   4 6073.80 683.020   8
   3   2   4 5760.77 396.307   9
  -2  -3   4 5070.62 626.654   2
   3  -2  -4 4602.74 309.087   2
  -2   3   4 5646.45 611.465   8
   3  -2   5 3721.17 470.345   9
   2  -3   5 3988.03 522.345   9
   3  -2  -5 3734.52 640.311   9
  -2  -3  -5 3888.91 448.476  10
  -2   3  -5 3644.87 384.579  10
  -2   3   5 3876.89 501.330   8
   3   2   5 3825.27 596.012   8
  -3   2   5 3957.87 439.494   8
   2   3   5 3749.35 551.810   8
   2  -3  -5 3752.71 499.546   9
  -3   2  -5 4000.63 459.274  10
  -3  -2   5 4153.52 528.872   2
   3   2   5 2809.58 235.977   9
  -3  -2  -5 3691.92 475.677  10
  -2  -3   5 3978.93 558.024   2
  -3   2   6 454.096 116.094   1
  -2   3   6 1127.11 729.824   8
  -2   3  -6 1211.21 308.064  10
   3  -2  -6 788.343 365.943   9
  -3   2   6 304.941 130.564   8
  -3  -2   6 468.048 175.292   2
   3  -2   6-234.162 322.111   9
   2  -3  -6 6058.74 856.985   9
  -3   2  -6 1356.59 503.148  10
  -3  -2  -6 4009.32 698.020  10
   3   2   6 777.764 356.731   8
  -2  -3   6 402.741 170.933   2
   2  -3   6-447.411 539.540   9
  -2  -3  -6 2659.50 575.246  10
   2   3   6 768.680 503.988   8
   2   3   7 2892.75 562.173   8
  -2  -3   7 2582.52 485.728   2
   3   2   7 2756.16 589.600   8
   2  -3  -7 1963.00 344.287   9
  -3  -2  -7 6787.20 867.762  10
  -2   3   7 2892.88 502.496   8
  -3   2  -7 5451.04 825.264  10
   3  -2  -7 1868.98 536.205   9
   3  -2   7 314.252 446.150   9
  -3   2   7 2578.00 318.063   1
  -2  -3  -7 5026.85 827.021  10
  -2   3  -7 5001.38 700.449  10
  -3   2   7 2762.19 439.344   8
  -3  -2   7 2329.46 438.848   2
  -3   2   8 1169.55 251.515   8
  -2  -3  -8 1048.68 384.203  10
  -3   2  -8 832.835 317.471  10
  -2   3   8 1505.55 489.302   8
   3  -2  -8 799.359 172.576   9
  -3  -2  -8 1058.02 292.943  10
  -3   2   8 1160.34 250.356   1
   3   2   8 1399.96 397.573   8
  -3  -2   8 1117.97 306.532   2
   2   3   8 1310.18 340.957   8
   2  -3  -8 93.4064 728.483  10
   2  -3  -8 844.908 239.547   9
  -2   3  -8 1195.29 415.394  10
  -2  -3   8 1015.42 315.568   2
   3  -2   8 771.362 286.733   9
  -2  -3   9 13336.9 1169.32   2
  -3   2  -9 11467.2 1054.36  10
  -3  -2  -9 13489.4 1147.17  10
   2   3  -9 11718.1 1491.60  10
  -2   3  -9 13295.6 1056.64  10
  -2   3   9 13316.2 1166.98   8
  -2  -3  -9 14841.2 1165.77  10
  -2  -3   9 13815.8 1135.74   1
  -3  -2   9 14227.7 1129.34   2
   2   3   9 13907.2 1378.59   8
   3  -2  -9 13601.6 1327.27   9
  -3   2   9 15142.7 1217.05   8
  -3   2   9 14356.8 966.286   1
   3   2   9 14104.6 1479.54   8
   2  -3  -9 14065.1 1222.36   9
   2  -3  -9 10535.5 1460.42  10
  -3  -2  10 301.894 214.230   1
   2   3  10 464.445 286.026   8
  -2   3  10 456.571 301.775   8
  -2  -3 -10 312.577 203.615  10
   3  -2 -10 219.387 150.323   9
  -3   2  10 396.477 261.742   8
   2   3 -10 243.135 325.584  10
   2  -3 -10 101.560 134.803   9
  -2   3 -10 309.891 221.390  10
  -2  -3  10 215.111 190.698   2
   3   2  10 196.563 207.125   8
  -3   2 -10 164.632 105.430  10
  -2  -3  10 155.803 60.8363   1
   2  -3 -10 189.331 361.220  10
  -3  -2 -10 143.340 115.697  10
   3  -2 -11 10091.6 1348.91   9
   3   2  11 9958.45 948.684   3
   2  -3 -11 10624.2 1766.96  10
  -3  -2 -11 9022.16 1123.74  10
  -3   2  11 10367.6 1214.46   8
   3   2  11 10021.8 1405.67   8
  -2   3  11 10505.6 1168.66   8
   2   3 -11 7153.56 1340.18  10
  -3  -2  11 9702.46 983.750   1
   2   3  11 10295.0 1342.21   8
  -3   2 -11 9274.91 1059.80  10
  -2   3 -11 8965.96 1069.81  10
  -2  -3 -11 9324.33 1099.07  10
   2  -3 -11 11419.7 1231.88   9
   3   2 -11 10518.3 882.068   3
  -2  -3  11 10156.3 1053.25   1
   3  -2 -12 2543.67 679.726   9
   2   3 -12 1930.82 993.719  10
  -3   2  12 2344.74 625.980   8
  -2   3  12 2928.58 656.722   8
  -2   3 -12 2080.99 527.962  10
  -3   2 -12 2776.06 567.255  10
   2  -3 -12 2089.75 706.376  10
   3   2  12 2294.96 809.145   8
  -2  -3  12 2743.04 567.104   1
  -3  -2 -12 2267.53 572.402  10
  -3  -2  12 2398.36 514.806   1
   3   2  12 2964.34 497.267   3
   2   3  12 2736.69 699.677   8
   2  -3 -12 2347.41 529.052   9
   3   2 -12 2529.10 408.798   3
  -2  -3 -12 2380.91 536.736  10
  -2  -3  13 2637.56 562.864   1
  -2   3  13 2955.83 729.826   8
   2  -3 -13 1914.01 815.384  10
  -3  -2  13 2891.82 592.334   1
   2   3  13 3088.14 886.821   8
   3   2 -13 2712.93 432.112   3
   3   2  13 2465.37 740.753   8
  -3  -2 -13 2936.42 646.445  10
  -3   2  13 3089.71 808.858   8
   2   3 -13 1658.02 1045.00  10
  -2  -3 -13 2465.66 580.494  10
  -3   2 -13 2860.57 634.252  10
  -2   3 -13 2221.85 493.211  10
   3   2  13 3162.76 480.262   3
   3  -2 -13 2624.93 675.576   9
   2  -3 -13 2916.92 649.803   9
  -2  -3  14 947.864 442.327   1
  -2  -3 -14 10085.5 1549.34  10
   3  -2 -14 5500.46 1482.39   9
   2   3  14 2768.46 1199.75   8
  -2   3 -14 8710.64 1437.53  10
  -3   2 -14 23681.8 2438.34  10
  -3  -2 -14 13193.9 1905.82  10
  -3   2  14 2367.75 914.709   8
  -2   3  14 2287.13 846.343   8
   2  -3 -14 14006.9 2892.59  10
   2   3 -14 19496.8 3146.57  10
   2  -3 -14 5127.80 1176.02   9
   3   2  14 3788.54 1247.51   8
   2  -3 -15 5962.87 1492.83  10
  -3   2 -15 2087.64 489.259  10
   3  -2 -15 2546.60 927.468   9
   3   2  15 4455.18 1185.85   8
  -3  -2 -15 2352.10 385.783  10
   2   3 -15 2753.12 1007.23  10
   2   3  15 4171.53 1160.15   8
  -3   2  15 3981.39 932.201   8
  -2   3  15 4353.38 1016.21   8
  -3  -2  15 4207.75 839.966   1
  -2   3 -15 2016.96 570.565  10
   2  -3 -15 4960.02 1006.52   9
  -2  -3 -15 3116.90 582.196  10
  -2  -3  15 4278.70 852.950   1
  -3  -2  16 4289.65 895.499   1
  -2  -3  16 4491.67 887.836   1
  -2  -3 -16 3830.01 689.739  10
  -3   2 -16 1979.31 428.581  10
  -3  -2 -16 3159.90 610.022  10
   3  -2 -16 2606.39 879.605   9
  -3   2  16 4974.66 1100.40   8
  -2   3 -16 3308.94 663.194  10
   2   3 -16 2339.79 574.077  10
  -2   3  16 4516.77 1033.35   8
   2  -3 -16 2137.47 282.569  10
   2  -3 -16 4455.52 797.132   9
   3   2  16 4617.06 1078.60   8
   2   3  16 4826.37 1107.58   8
  -2  -3 -17 7919.63 1752.78  10
  -2   3  17 2115.83 939.091   8
   2  -3 -17 2415.49 819.612   9
   2  -3 -17 2688.21 1505.06  10
   2   3  17 3036.83 1046.91   8
  -3   2 -17 14798.5 2272.29  10
  -2   3 -17 5044.06 1093.83  10
   3  -2 -17 1633.87 840.640   9
   3   2  17 2712.44 1097.31   8
  -3   2  17 3158.92 1086.73   8
   2   3 -17 3637.43 1476.41  10
  -3  -2  17 2032.26 618.715   1
  -3  -2 -17 16294.1 2053.13  10
  -2  -3  17 1898.68 672.380   1
  -3   2  18 2657.97 937.128   8
   2   3 -18 2258.03 1018.07  10
  -3  -2 -18 3085.17 700.410  10
  -2  -3 -18 3620.61 887.099  10
  -2   3 -18 3225.06 728.544  10
   3   2  18 4138.81 1156.11   8
  -2   3  18 3386.49 1019.70   8
   2  -3 -18 3783.77 821.992   9
   3  -2 -18 3426.60 859.074   9
   2   3  18 3195.85 953.956   8
   2  -3 -18 2380.24 730.378  10
  -3   2 -18 1908.15 653.774  10
   2  -3 -19 592.776 606.133  10
   2   3 -19 849.220 793.060  10
  -3   2 -19 422.969 283.162  10
  -2  -3 -19 578.321 373.584  10
   3   2  19 737.592 628.913   8
  -3  -2 -19 502.323 297.791  10
   3  -2 -19 453.336 186.663   9
  -2   3 -19 254.792 163.707  10
   2   3  19 974.003 713.178   8
   2  -3 -19 581.631 366.877   9
  -2   3  19 130.456 457.111   8
  -3   2  19 336.831 154.301   8
   2   3  20 2650.89 986.747   8
  -3   2  20 1942.57 859.086   8
   2  -3 -20 1934.14 578.266   9
  -3  -2 -20 3033.34 788.458  10
  -2   3  20 2368.70 901.773   8
   3  -2 -20 2384.30 742.421   9
   2   3 -20 1840.60 891.154  10
   2  -3 -20 1506.86 1031.92  10
  -2   3 -20 2177.98 680.773  10
  -3   2 -20 2006.60 822.463  10
   3   2  20 2609.45 991.705   8
  -2  -3 -20 2358.99 719.031  10
  -2   3 -21 1881.89 700.143  10
   2  -3 -21 2248.70 987.692  10
  -2   3  21 1721.94 820.761   8
   3  -2 -21 1765.56 648.999   9
   3   2  21 2242.47 1009.94   8
  -3   2 -21 1175.19 745.316  10
  -3  -2 -21 2550.84 827.600  10
  -3   2  21 1994.81 807.489   8
   2   3  21 1732.96 796.615   8
  -2  -3 -21 2583.79 923.444  10
   2   3  22 2005.74 973.584   8
  -2  -3 -22 3215.71 1155.45  10
  -2  -3 -22 1868.55 323.175   5
   3  -2 -22 1953.90 335.201   4
   3   2  22 1792.36 795.598   8
  -3   2  22 4346.23 1223.49   8
  -3  -2 -22 2028.12 342.648   5
  -3   2 -22 1644.15 725.372  10
   3  -2 -22 1504.88 628.212   9
  -2   3  22 2256.69 985.474   8
  -2   3 -22 2956.21 1041.25  10
  -3  -2 -22 2545.52 965.177  10
  -2   3  23 7392.89 1748.94   8
   2   3  23 7976.89 1833.40   8
   2   3 -23 7835.90 819.983   5
   3   2  23 7751.17 1774.87   8
  -3   2  23 6790.67 1513.70   8
   3  -2 -23 7828.36 679.505   4
  -3  -2 -23 8642.82 1609.35  10
  -3  -2 -23 7844.67 683.594   5
   2  -3 -23 7160.57 714.211   5
  -3   2 -23 6107.42 1558.35  10
  -2   3 -23 7774.94 701.215   5
   3  -2 -23 7188.59 744.320   5
  -2  -3 -23 7343.11 611.419   4
   3  -2  23 7675.35 880.825   7
  -2   3  23 8548.26 921.395  11
  -2   3 -23 7030.73 1429.57  10
  -2  -3 -23 7967.08 697.531   5
   3   2 -23 7638.11 820.813   5
   3   2  23 7919.72 1036.70  11
   2   3  23 6299.35 998.014  11
  -3   2  23 10762.5 1090.48  11
   2  -3 -23 7355.31 633.950   4
  -3   2 -23 7750.32 674.919   5
  -2  -3 -23 8991.26 1684.33  10
  -3   2 -24 114.572 104.946   5
  -2   3  24 66.6518 210.987  11
   2   3  24 145.366 199.963  11
   2   3  24-48.3105 340.170   8
   2  -3 -24 223.023 116.426   4
   2  -3 -24 145.268 98.9094   5
  -3   2  24 29.1861 115.069   8
  -3   2 -24 153.292 249.263  10
  -2   3 -24 44.7166 194.522  10
   2   3 -24 200.814 139.505   5
  -2   3  24-125.737 461.506   8
  -2  -3 -24 48.7102 42.2757   4
  -2  -3 -24 210.657 118.236   5
  -2   3 -24 400.499 167.159   5
  -2  -3 -24 68.7764 381.528  10
   3  -2 -24 16.5950 102.083   5
  -3  -2 -24 122.137 63.3675   4
   3   2  24 292.485 159.648   8
  -3  -2 -24 221.997 123.783   5
  -3  -2 -24 9.02793 107.065  10
  -3   2  24 126.455 275.911  11
   3   2 -24-45.9631 98.5011   5
   3  -2 -24 188.139 64.5343   4
   3   2  24 37.8557 207.176  11
   2   3  25 6069.57 1669.20   8
  -3   2 -25 8046.30 721.416   5
   2   3 -25 7829.16 859.505   5
  -2  -3 -25 8192.41 756.922   5
  -2   3 -25 8037.16 758.214   5
  -3   2 -25 7317.09 1510.12  10
  -2  -3 -25 7842.37 1843.42  10
  -2  -3 -25 8098.99 671.831   4
   3   2 -25 8275.61 885.287   5
  -2   3 -25 7220.04 1609.23  10
  -3  -2 -25 7838.27 649.902   4
   3  -2 -25 7623.68 687.237   4
   3   2  25 7610.53 815.907  11
   3   2  25 6126.66 1653.30   8
  -2   3  25 7647.32 921.818  11
   2  -3 -25 7612.00 776.891   5
  -2   3  25 7769.43 1756.96   8
   3  -2 -25 7706.98 815.459   5
  -3   2  25 6640.03 1517.51   8
  -3   2  25 6565.11 853.431  11
   2  -3 -25 7844.45 685.463   4
  -3  -2 -25 8479.39 745.576   5
  -3  -2 -25 7592.42 1624.38  10
   2   3  25 7479.11 878.752  11
  -2   3 -26 307.487 412.668  10
   2   3  26 818.210 423.748  11
   2   3  26 216.728 253.603   8
  -3   2 -26 812.059 580.201  10
   2   3 -26 122.063 143.824   5
  -2  -3 -26 285.109 134.361   4
   3   2 -26 470.251 293.201   5
  -3  -2 -26 226.124 109.568   5
   2  -3 -26 126.478 121.919   4
   3  -2 -26 138.928 121.443   4
   3   2  26 973.000 384.365  11
  -3  -2 -26 668.437 501.939  10
  -3   2 -26 294.532 187.462   5
  -3   2  26 341.955 515.335   8
  -2  -3 -26 999.200 635.883  10
  -2  -3 -26 183.149 138.923   5
   3  -2 -26 295.465 200.201   5
   3   2  26 685.192 562.052   8
  -2   3  26 693.411 684.846   8
   2  -3 -26 114.369 121.418   5
  -3  -2 -26 126.980 65.3904   4
  -2   3 -26 286.180 185.821   5
  -3   2  26 281.428 353.948  11
  -2   3  26 938.471 412.369  11
  -2  -3 -27 1876.39 1096.00  10
  -2  -3 -27 1767.55 325.591   4
  -2  -3 -27 1968.37 382.806   5
  -2   3  27 1015.28 670.830   8
  -2   3 -27 1565.74 804.366  10
  -3   2 -27 1739.83 350.906   5
   3  -2 -27 1716.10 408.812   5
  -3   2 -27 1620.31 763.323  10
   3  -2 -27 1537.06 333.268   4
  -3  -2 -27 1598.18 836.915  10
   2   3 -27 1620.26 409.103   5
   2  -3 -27 1732.10 328.235   4
  -2   3 -27 1618.23 340.019   5
  -3  -2 -27 1880.79 332.921   4
  -3  -2 -27 1942.16 379.163   5
   2   3  27 1410.10 375.335  11
   3   2 -27 1890.68 433.088   5
  -2   3  27 1006.55 436.927  11
   3   2  27 940.703 621.538   8
   2  -3 -27 1912.43 409.426   5
   2   3  27 663.802 666.022   8
  -2   3 -28 933.221 229.067  10
  -2   3  28 35.5904 335.780   8
   3   2 -28 1295.56 347.587   5
  -2  -3 -28 1278.53 322.955   5
   2  -3 -28 1451.58 386.460   5
  -2  -3 -28 1377.23 886.510  10
   3  -2 -28 1311.38 296.936   4
  -2  -3 -28 1306.42 279.988   4
  -3  -2 -28 1577.53 923.364  10
   2  -3 -28 1297.92 287.105   4
  -3   2 -28 1209.84 293.293   5
  -3   2 -28 1919.68 945.263  10
   2   3 -28 1381.02 385.909   5
   2   3  28 1304.65 340.587  11
   2   3  28 1233.55 756.581   8
  -3  -2 -28 1321.13 327.191   5
  -2   3  28 770.664 356.450  11
   3  -2 -28 1441.24 387.927   5
   3   2  28 1204.22 748.236   8
  -2   3 -28 1400.04 336.990   5
  -3  -2 -28 1225.82 261.813   4
  -2   3 -29 2118.32 1058.61  10
  -3   2 -29 2559.10 455.237   5
  -2  -3 -29 3675.10 1549.66  10
  -3   2 -29 2453.68 1145.60  10
  -3  -2 -29 2735.44 456.047   5
   3   2 -29 2775.29 553.066   5
   3  -2 -29 2409.80 415.952   4
  -2  -3 -29 2704.18 499.423   5
  -3  -2 -29 3212.39 1338.84  10
   2   3  29 2227.63 1156.98   8
   3  -2 -29 2492.01 509.047   5
   2  -3 -29 2499.46 408.002   4
  -2   3 -29 2718.60 482.700   5
   2   3 -29 2694.30 528.855   5
   2  -3 -29 2612.42 504.673   5
  -3  -2 -29 2703.19 410.405   4
  -2  -3 -29 2640.47 409.915   4
   2  -3 -30-194.330 124.185   5
   3  -2 -30 49.9672 92.9982   4
  -2   3 -30 12.0353 68.0549   5
   2   3 -30 158.063 172.184   5
   2  -3 -30 18.5946 92.8719   4
  -3  -2 -30 39.5187 61.5448   5
  -2  -3 -30 783.070 825.380  10
  -2  -3 -30-68.9253 110.476   4
  -3  -2 -30 733.209 925.627  10
  -3   2 -30 201.010 129.575   5
  -2   3 -30-10.7981 315.771  10
   3  -2 -30 220.066 242.963   5
  -3  -2 -30 20.6110 43.9732   4
  -3   2 -30-62.2929 644.689  10
  -2  -3 -30 143.125 156.109   5
   3   2 -30 58.1774 133.574   5
  -2  -3 -31 376.113 182.922   5
   2   3 -31 210.244 56.8343   5
  -3   2 -31 257.173 149.314   5
  -3  -2 -31 422.698 186.299   5
  -2  -3 -31 154.968 33.8262   4
   2  -3 -31 288.595 161.029   4
   3   2 -31 246.595 215.400   5
   2  -3 -31 257.140 133.693   5
  -2   3 -31 313.345 171.065   5
   3  -2 -31 285.673 153.826   5
  -3  -2 -31 365.270 149.057   4
  -3  -2 -32 831.458 240.645   4
  -2  -3 -32 823.941 240.765   4
   2  -3 -32 836.513 272.201   5
  -2   3 -32 634.696 231.069   5
  -2  -3 -32 835.595 244.845   5
   2  -3 -32 720.964 215.802   4
  -3   2 -32 796.077 262.149   5
   3  -2 -32 669.693 233.677   5
   2   3 -32 633.429 243.839   5
   3   2 -32 794.012 273.226   5
  -3  -2 -32 889.989 276.803   5
  -2  -3 -33 244.555 97.6501   4
  -3  -2 -33 315.046 165.218   5
  -2   3 -33 298.148 153.337   5
  -2  -3 -33 502.902 233.323   5
  -3   2 -33 353.403 198.555   5
   3   2 -33 1034.68 506.935   5
   3  -2 -33 392.126 194.095   5
  -3  -2 -33 363.436 128.876   4
   2  -3 -33 341.289 198.800   5
   2   3 -33 260.463 160.949   5
  -2   3 -34 25.0286 80.1579   5
  -3   2 -34 24.8303 103.805   5
   2  -3 -34 46.6790 78.5865   5
  -2  -3 -34 55.4061 83.6479   4
  -2  -3 -34 2.52973 82.2505   5
   3  -2 -34 5.32674 157.943   5
  -3  -2 -34 34.9341 88.0070   5
   2   3 -34 181.734 157.614   5
   3   2 -34 53.4621 115.250   5
  -3   2 -35 94.0636 87.2656   5
  -2   3 -35 245.321 174.864   5
   3  -2 -35 15.8960 84.0786   5
   3   2 -35 82.5143 72.2554   5
  -3  -2 -35 300.499 180.732   5
  -2  -3 -35 244.687 198.863   5
   2   3 -35 93.4753 121.866   5
   2  -3 -35 160.777 88.0105   5
  -2   3 -36 87.4426 90.9424   5
  -2  -3 -36 130.614 145.334   5
   3   2 -36 209.943 149.592   5
  -3   2 -36 121.086 99.5013   5
   2  -3 -36 170.051 223.457   5
   3  -2 -36 317.395 147.452   5
  -3  -2 -36 433.229 205.415   5
   2   3 -36 213.962 116.417   5
  -3   2 -37 239.956 155.123   5
  -2   3 -37 20.0742 68.3757   5
  -2  -3 -37 91.5424 105.544   5
   2  -3 -37-25.9598 67.4293   5
   2   3 -37 38.9382 110.173   5
   3  -2 -37-45.2002 113.842   5
   3   2 -37 50.9737 144.535   5
  -3  -2 -37 3.10231 85.2058   5
  -3  -2 -38 436.407 184.407   5
  -2   3 -38-134.170 135.961   5
   2  -3 -38 346.609 214.011   5
   3   2 -38 372.572 172.417   5
  -2  -3 -38 298.868 171.436   5
   3  -2 -38 183.944 131.835   5
  -3   2 -38 212.555 121.715   5
   2   3 -38 301.275 164.197   5
  -3  -2 -39 57.1211 126.144   5
  -2   3 -39 253.973 126.031   5
   3  -2 -39 23.2429 44.5608   5
  -3   2 -39 251.000 139.702   5
  -2  -3 -39 297.036 163.418   5
   2  -3 -39 257.288 159.730   5
   3   2 -39 168.528 115.845   5
   2   3 -39 222.019 128.697   5
  -2  -3 -40 115.365 95.7949   5
   3  -2 -40-75.2117 79.3929   5
  -2   3 -40-79.0613 80.5074   5
  -3   2 -40-30.9474 74.6475   5
  -3  -2 -40-16.0539 59.6048   5
   3   2 -40-49.7703 74.4097   5
   2   3 -40-124.590 95.0485   5
   2  -3 -40 64.5766 96.8904   5
   3  -2 -41 222.499 121.111   5
  -2  -3 -41 206.157 105.486   5
   2  -3 -41 188.279 117.197   5
  -3  -2 -41 312.302 130.563   5
  -2   3 -41 275.593 123.167   5
  -3   2 -41 153.592 92.3240   5
  -2  -3 -42 163.708 84.0760   5
   3  -2 -42 34.1144 30.0793   5
   2  -3 -42 210.831 105.343   5
  -3  -2 -42 69.2048 85.4915   5
   3   3   0 112682. 2639.61   8
   3  -3   0 112793. 1710.91   2
  -3  -3   0 109045. 2862.61   2
   3  -3   0 114906. 3175.62   9
   3   3   1 92.1314 135.645   8
   3   3  -1 100.478 154.983   8
   3  -3  -1 361.706 259.997   9
   3  -3   1 138.785 161.977   9
   3  -3  -1 26.9450 40.0461   2
  -3  -3   1 153.671 131.864   2
   3   3   2 19455.0 1191.45   8
   3  -3  -2 17339.5 574.202   2
  -3  -3   2 18146.1 1206.64   2
  -3   3   2 19175.5 554.383   1
  -3  -3  -2 18974.4 925.295  10
   3  -3  -2 18640.4 1351.71   9
   3  -3   2 20998.6 1324.29   9
   3   3   3-139.715 212.706   8
  -3   3   3-253.362 233.944   8
  -3  -3   3 29.6153 78.8077   2
   3  -3  -3-24.6069 36.8838   2
   3  -3  -3-445.849 358.563   9
  -3  -3  -3-109.789 171.111  10
  -3  -3   4 35553.5 1683.56   2
   3  -3   4 37262.2 1811.38   9
  -3   3   4 33027.3 1430.45   8
  -3  -3  -4 33142.1 1379.04  10
  -3   3  -4 33248.5 1326.69  10
   3   3   4 35376.0 1709.33   8
   3  -3  -4 36819.2 1929.40   9
   3  -3  -5 2636.75 907.388   9
  -3  -3  -5-711.726 385.736  10
   3   3   5 456.980 157.281   9
  -3  -3   5-4.68581 125.954   2
  -3   3   5 573.938 509.801   8
   3   3   5 2411.97 892.522   8
  -3   3  -6 74.0310 429.644  10
  -3  -3  -6 1199.92 389.509  10
   3   3   6 2093.22 523.847   8
   3  -3  -6 1854.50 666.336   9
  -3   3   6 3269.69 852.781   8
  -3  -3   6 2130.45 429.241   2
  -3  -3  -7-721.505 422.993  10
   3  -3  -7-296.662 381.063   9
  -3  -3   7-83.0138 115.922   2
  -3   3   7-181.712 134.534   8
   3  -3   7-567.494 388.810   9
  -3   3  -7-590.275 355.867  10
   3   3   7-11.5420 98.7985   8
  -3  -3   8 19155.5 1386.78   2
  -3   3   8 19150.1 1297.92   8
   3  -3   8 20295.3 1460.00   9
   3  -3  -8 19925.9 1540.53   9
  -3   3  -8 18522.2 1189.72  10
  -3  -3  -8 19586.8 1311.27  10
   3   3   8 20645.5 1645.90   8
  -3  -3   9-131.076 121.466   2
   3  -3  -9 52.7343 95.6573   9
  -3   3  -9 68.4062 96.2858  10
   3   3   9 22.2188 191.721   8
  -3   3   9-68.8787 152.789   8
  -3  -3  -9 56.8097 68.3890  10
  -3  -3 -10 9081.07 1045.11  10
   3  -3 -10 7164.77 1045.66   9
  -3  -3  10 9760.85 1066.31   2
  -3   3  10 8997.77 1018.91   8
   3   3  10 10737.9 1340.93   8
  -3   3 -10 8572.32 1109.83  10
  -3   3  11-7.78584 142.582   8
  -3  -3 -11-289.518 293.207  10
  -3  -3  11-130.859 148.646   1
   3  -3 -11-90.6585 306.839   9
  -3   3 -11-139.333 150.316  10
   3   3  11 220.599 454.396   8
   3  -3 -12 5430.35 902.153   9
  -3   3 -12 4545.08 774.948  10
  -3  -3 -12 4778.20 815.941  10
  -3  -3  12 5576.17 816.599   1
   3   3  12 4786.64 1054.57   8
  -3   3  12 5584.50 931.465   8
  -3  -3  13 83.3459 202.710   1
   3   3  13-140.810 341.647   8
  -3   3  13-321.004 263.028   8
   3  -3 -13 725.986 638.211   9
   3   3  14 11371.9 1683.78   8
   3   3 -14 9303.29 831.114   3
   3   3  14 10877.8 984.481   3
  -3  -3  14 11819.1 1258.49   1
  -3   3  14 11138.0 1534.68   8
  -3   3 -14 5073.53 777.167  10
   3  -3 -14 8210.51 1379.95   9
  -3   3  15-141.064 228.200   8
   3   3  15 210.905 443.016   8
  -3  -3  15 1800.42 1370.83   1
   3  -3 -15 219.812 317.890   9
  -3  -3 -15 2003.04 861.849  10
   3  -3 -16 6721.87 1813.53   9
  -3  -3  16 6828.70 1096.60   1
   3   3  16 6867.84 1362.04   8
  -3   3 -16 3633.70 383.995  10
  -3   3  16 6074.27 1175.60   8
  -3  -3 -16 7168.02 1097.04  10
   3  -3 -17-486.190 411.281   9
   3   3  17-302.150 570.625   8
  -3  -3  17-10.0671 159.612   1
  -3   3  17 401.196 367.988   8
  -3  -3  18 1066.89 470.671   1
  -3   3 -18 496.586 323.937  10
  -3  -3 -18 952.052 477.361  10
   3   3  18 751.361 200.915   8
   3  -3 -18 1127.42 497.104   9
  -3   3  18 765.733 530.893   8
   3  -3 -19-13.2581 133.555   9
   3   3  19-182.086 365.935   8
  -3   3  19-311.674 131.329   8
  -3   3 -19 17.4215 120.907  10
  -3  -3 -19 184.174 184.306  10
  -3   3 -20 11.0416 174.130  10
  -3   3  20-141.336 465.860   8
  -3  -3 -20 51.2084 273.018  10
   3  -3 -20 85.4419 206.748   9
   3   3  20-212.807 390.541   8
   3   3  21 154.414 359.568   8
   3  -3 -21-47.5935 211.566   9
  -3   3 -21-265.008 384.274  10
  -3   3  21-100.894 340.928   8
  -3  -3 -21-314.919 407.867  10
   3   3  22 4184.33 1276.01   8
  -3   3  22 5045.69 623.691  11
   3  -3 -22 4895.49 590.871   5
  -3  -3 -22 4419.24 1022.09  10
   3  -3  22 3992.35 620.293   7
  -3   3 -22 3230.29 1058.27  10
  -3   3  22 4792.45 1260.96   8
  -3  -3 -22 5169.53 560.590   5
   3  -3 -22 5262.76 539.122   4
   3  -3 -23-126.512 118.418   5
   3   3  23-441.505 560.348   8
  -3  -3 -23 41.1564 83.4492   5
  -3   3  23-643.049 331.555  11
  -3   3 -23-42.0145 30.4931   5
  -3   3  23-523.031 509.624   8
   3   3 -23 80.2508 58.1642   5
  -3  -3 -23-82.1902 331.451  10
   3  -3 -23 137.640 178.707   4
   3  -3  23-88.0873 91.0511   7
   3   3  23-96.7537 230.533  11
  -3  -3 -23-18.2862 32.5936   4
  -3   3 -23 188.824 276.942  10
  -3   3 -24 1343.50 279.112   5
   3  -3 -24 1318.23 333.743   5
  -3  -3 -24 1204.28 270.979   4
   3  -3 -24 1356.47 302.675   4
  -3   3 -24 1176.61 589.190  10
   3   3  24 3095.32 783.024  11
  -3   3  24 1583.65 445.546  11
  -3  -3 -24 3163.25 1504.24  10
   3   3 -24 1433.15 407.462   5
  -3   3  24 844.875 622.728   8
  -3  -3 -24 1298.83 294.460   5
   3   3  24 2014.51 1102.55   8
  -3  -3 -25-158.225 442.250  10
  -3   3  25 12.9353 193.997  11
  -3  -3 -25 27.4230 47.4157   5
  -3  -3 -25 38.3272 84.8276   4
   3   3  25-91.4706 182.072  11
   3  -3 -25 70.9466 98.7122   5
   3   3  25-358.774 304.178   8
  -3   3 -25-4.65474 37.3397   5
   3  -3 -25-93.1554 110.488   4
  -3   3 -25 340.663 356.831  10
  -3   3  25 436.123 404.813   8
   3   3 -25 167.838 196.401   5
   3   3  26 2766.14 1085.58   8
   3   3  26 1434.68 420.128  11
   3   3 -26 2816.71 528.146   5
  -3   3  26 1836.87 444.521  11
   3  -3 -26 2536.28 404.941   4
  -3   3 -26 2759.01 430.315   5
  -3  -3 -26 2088.62 875.180  10
  -3  -3 -26 3080.53 469.619   5
  -3   3 -26 1571.99 745.377  10
  -3   3  26 2065.94 1036.42   8
  -3  -3 -26 2767.23 391.521   4
   3  -3 -26 2696.21 479.972   5
  -3   3 -27-855.259 596.466  10
   3   3  27-97.5489 243.062  11
  -3  -3 -27 10.4001 33.3904   4
   3  -3 -27-123.802 84.4219   4
  -3  -3 -27-504.795 601.235  10
  -3   3  27-312.458 334.898  11
   3   3 -27-32.9412 106.506   5
   3   3  27-692.965 492.092   8
  -3   3 -27-37.5790 42.1651   5
   3  -3 -27-98.8772 70.7209   5
  -3   3  27 107.546 138.734   8
  -3  -3 -27-52.2099 83.0661   5
  -3  -3 -28 1128.22 254.626   4
   3  -3 -28 1081.94 272.649   4
  -3  -3 -28 1369.57 845.588  10
  -3  -3 -28 1172.39 305.770   5
   3   3  28 569.969 259.845  11
   3   3  28 674.150 624.475   8
  -3   3 -28 812.122 603.920  10
  -3   3 -28 1162.79 278.735   5
   3  -3 -28 1024.34 340.532   5
   3   3 -28 1155.31 372.813   5
   3  -3 -29-112.138 194.914   5
  -3  -3 -29 266.627 321.601  10
  -3  -3 -29 100.411 72.7439   4
   3  -3 -29-49.3793 122.146   4
  -3  -3 -29 22.0399 39.4243   5
   3   3 -29-55.1271 77.9361   5
  -3   3 -29-15.6554 451.187  10
  -3   3 -29 56.8118 103.171   5
   3   3  29 614.755 525.561   8
   3  -3 -30 88.6389 152.926   5
  -3  -3 -30 56.6389 55.2479   4
   3  -3 -30 58.9284 136.196   4
  -3  -3 -30 594.364 724.993  10
  -3   3 -30 57.3371 70.3540   5
  -3   3 -30 702.768 772.004  10
  -3  -3 -30-89.6263 139.446   5
   3   3 -30-119.549 167.374   5
   3  -3 -31 7.23833 118.303   5
  -3  -3 -31-37.8225 58.1826   5
   3  -3 -31 87.1926 41.2397   4
  -3  -3 -31-41.9577 81.2077   4
  -3   3 -31-78.8827 93.2972   5
   3   3 -31-124.676 203.579   5
   3  -3 -32 225.653 97.2198   5
  -3   3 -32 238.913 114.014   5
   3   3 -32 242.611 199.990   5
  -3  -3 -32 374.449 188.653   5
  -3  -3 -32 256.521 156.520   4
   3  -3 -32 224.902 111.356   4
  -3  -3 -33-54.2862 67.5050   4
  -3   3 -33-57.5097 78.7784   5
  -3  -3 -33-16.1828 97.5539   5
   3  -3 -33-40.0265 43.1619   5
   3   3 -33 24.4682 87.4991   5
  -3  -3 -34 1331.78 360.501   5
  -3  -3 -34 1006.56 257.523   4
  -3   3 -34 897.663 276.159   5
   3  -3 -34 1386.05 378.940   5
   3   3 -34 868.159 322.577   5
   3  -3 -35 17.4396 42.7806   5
   3   3 -35 215.811 175.155   5
  -3  -3 -35-66.3112 119.396   5
  -3   3 -35 11.3979 125.395   5
   3   3 -36 225.851 150.371   5
   3  -3 -36 146.936 164.280   5
  -3  -3 -36 400.421 183.934   5
  -3   3 -36 385.094 158.681   5
   3   3 -37-237.777 153.172   5
  -3  -3 -37-21.0205 62.4796   5
   3  -3 -37-47.2115 104.556   5
  -3   3 -37-69.6877 81.0765   5
   3   3 -38 135.983 70.6517   5
  -3  -3 -38 72.5620 97.2928   5
  -3   3 -38-14.1204 40.3965   5
   3  -3 -38 215.654 166.889   5
   3  -3 -39 60.2699 145.661   5
  -3   3 -39-43.1157 68.4327   5
   3   3 -39 86.0745 73.8639   5
  -3  -3 -39-13.5244 45.8316   5
  -3   3 -40 73.7264 86.9003   5
  -3  -3 -40 209.663 124.580   5
   3  -3 -40 32.9437 118.667   5
   3   3 -40 40.3553 89.3149   5
   3  -3 -41 26.6887 29.0035   5
  -3  -3 -41 91.4049 97.9897   5
   3  -3 -42-42.3067 59.0131   5
  -3  -3 -42-14.1307 34.9560   5
   4   0   0 156495. 4115.43   3
   0  -4   0 159207. 3264.65   2
   0  -4   0 147011. 2924.54   9
   4   0   0 149931. 3651.31   9
   4   0   1 243.817 255.387   9
   0  -4  -1 53.7349 120.504   9
   4   0   1 120.981 85.4966   8
   0  -4   1 72.6212 171.651   9
   0  -4  -1 61.4533 138.785   2
   4   0  -1 305.392 309.334   9
   4   0  -1 129.413 252.799   3
   4   0   1 66.7496 163.236   3
  -4   0   1 60.3827 78.2960   2
   0  -4   1 65.3894 126.226   2
   4   0  -2 99857.9 3285.69   9
   4   0   2 96538.3 2162.53   8
   4   0   2 98690.1 3176.41   3
  -4   0   2 96040.7 1779.55   2
   4   0  -2 103003. 3236.77   3
   4   0   2 96058.3 2616.07   9
   0  -4  -2 97076.2 2234.09   9
   0  -4   2 98575.0 2582.62   2
   0   4   2 93683.5 2850.17   8
   0   4  -3 137.485 76.0062  10
   4   0  -3 206.370 217.395   3
   0  -4  -3 134.134 141.204   9
   4   0   3 124.147 94.8306   3
   4   0   3 150.387 147.012   8
  -4   0   3 7.87552 40.0139   2
   0  -4   3 40.4055 100.817   2
   0   4   3 190.707 254.384   8
   4   0  -3 212.151 256.881   9
   0  -4  -3 243.519 165.113  10
   4   0   3 374.774 213.128   9
   0  -4  -4 32506.4 1223.82   9
   4   0   4 32181.6 1815.77   3
   0   4  -4 33316.7 1067.05  10
   0  -4  -4 34874.5 1334.00  10
   0   4   4 32783.7 1647.95   8
  -4   0   4 33496.0 1123.44   2
   4   0   4 34633.8 1647.24   8
   0  -4   4 33453.1 1611.93   2
   4   0  -4 34234.1 1795.95   3
   4   0   4 34400.5 1461.80   9
   4   0  -4 32988.0 2050.60   9
   0   4   5 329.307 550.498   8
   4   0   5 254.087 213.762   3
   4   0  -5 48.8665 140.493   3
  -4   0  -5 1959.92 610.653  10
   4   0   5 1454.57 331.936   9
  -4   0   5-26.5083 49.9920   2
   0   4  -5 1623.41 480.894  10
   0  -4   5-12.2492 78.4486   2
   4   0   5 207.546 175.682   8
   0  -4   5-36.7563 104.185   1
   0  -4  -5 20.9951 243.066   9
  -4   0  -6 7722.29 1497.62  10
   0   4   6 921.028 459.840   8
   0  -4   6 60.6987 154.413   2
   4   0   6 1441.46 548.980   8
  -4   0   6 795.726 255.509   8
   4   0   6 796.069 420.532   3
   4   0   6 7784.73 1765.84   9
   0  -4  -6 4867.61 1037.57  10
   4   0  -6 438.827 382.602   3
   0  -4  -6 1743.41 424.189   9
   0   4  -6 3304.81 619.617  10
   0  -4   6 120.110 155.083   1
   0   4  -7 486.073 288.325  10
  -4   0   7 166.350 98.8346   8
   4   0   7-95.9346 74.1435   3
  -4   0  -7 678.179 363.009  10
   4   0   7 670.341 326.633   8
   0  -4   7 53.0438 97.4166   2
   0   4   7 900.745 570.294   8
   0  -4   7 13.9568 75.4640   1
   0  -4  -7 223.629 282.336  10
   4   0  -7-36.6449 60.8342   3
   0  -4  -7-145.763 145.168   9
   4   0   8 4799.30 845.058   8
  -4   0  -8 4702.84 620.145  10
   4   0   8 5302.97 736.465   3
   0   4   8 4753.02 746.282   8
   4   0   8 5124.73 582.404   9
   0  -4  -8 4954.79 668.242  10
   0   4  -8 5117.41 621.911  10
   0  -4   8 4948.61 728.943   2
   0  -4   8 5419.83 704.481   1
  -4   0   8 4528.38 569.458   8
   4   0  -8 5120.96 648.101   3
   0  -4  -8 4552.57 528.673   9
   0   4   9-261.958 226.417   8
   0  -4  -9 20.4146 47.7236   9
   4   0   9-63.9732 240.891   8
  -4   0   9-189.979 189.489   8
  -4   0  -9-70.8637 122.664  10
   0   4  -9 142.460 130.801  10
   0  -4  -9-150.444 221.415  10
   4   0   9 138.262 126.058   9
   4   0  -9 23.0816 38.2654   3
   0  -4   9-70.3416 73.5242   2
   0  -4   9 86.6314 117.007   1
   4   0   9 0.10710 86.4645   3
   4   0  10 11221.2 1043.99   3
   0   4  10 10867.6 1211.23   8
  -4   0  10 10263.2 1017.19   8
   0  -4 -10 11892.2 1148.24  10
   0  -4  10 10607.7 1137.48   1
   4   0  10 11143.7 1389.82   8
  -4   0 -10 9553.09 1090.69  10
   0  -4 -10 8173.67 812.824   9
   0   4 -10 12417.7 1128.63  10
   4   0 -10 10569.0 908.511   3
  -4   0  10 10812.1 901.150   1
   4   0  11-103.253 223.759   8
  -4   0  11 71.0252 34.0164   1
   0  -4 -11-91.9144 114.071   9
   4   0 -11-3.35224 81.3118   3
   0   4  11 6.96281 97.3788   8
   0  -4  11-65.9561 190.941   1
   0  -4 -11-180.979 73.6125  10
   4   0  11-20.3934 72.5114   3
  -4   0  11 105.161 226.351   8
  -4   0 -11 356.877 318.073  10
  -4   0  12 30774.2 1708.25   1
   0   4  12 32299.5 2323.79   8
   4   0  12 22952.9 2396.35   8
   4   0 -12 31533.1 1515.95   3
   0  -4 -12 29722.7 2148.58  10
   0  -4  12 31216.3 2178.80   1
   4   0  12 33876.1 1732.34   3
   0   4 -12 31195.3 1987.94  10
  -4   0  12 29061.1 1907.09   8
   0  -4 -12 27515.7 1395.76   9
  -4   0 -12 28778.7 1989.46  10
   0   4  13-185.747 314.549   8
   0  -4  13-91.7397 77.3648   1
   0   4 -13-661.793 562.361  10
  -4   0 -13-324.731 202.052  10
  -4   0  13-430.069 402.844   8
  -4   0  13-48.5728 87.6513   1
   4   0  13-81.3075 351.654   8
   0  -4 -14 11249.2 857.504   9
   0   4  14 14787.8 1705.19   8
  -4   0 -14 10790.4 1181.29  10
   4   0  14 9012.82 1703.82   8
   0  -4 -14 11658.4 1389.33  10
  -4   0  14 15114.4 1372.96   1
   0   4 -14 11357.9 1279.30  10
  -4   0  14 11778.0 1366.87   8
  -4   0 -15 944.561 710.566  10
   0   4 -15 1600.90 783.442  10
   0  -4 -15 658.558 638.961  10
   4   0  15 130.827 521.290   8
  -4   0  15-28.0879 67.3089   1
   0   4  15-40.6469 296.683   8
   0  -4 -15 526.340 312.438   9
  -4   0  15 590.680 539.333   8
   0   4 -16 10091.9 1264.69  10
  -4   0  16 9588.83 1389.24   8
   4   0  16 10417.8 1679.21   8
   0   4  16 9838.51 1791.27   8
   0  -4 -16 8688.29 1362.01  10
  -4   0 -16 8106.25 1313.30  10
  -4   0  16 13385.1 1447.16   1
   4   0  17-1031.64 740.942   8
   0   4  17-360.914 571.184   8
   0   4 -17-265.052 107.215  10
  -4   0 -17 1163.37 751.481  10
   0  -4 -17-864.178 783.725  10
  -4   0  17-348.721 328.019   8
  -4   0 -18 5391.11 1083.81  10
   0  -4 -18 7324.32 1378.17  10
   4   0  18 5608.25 1236.63   8
   0   4  18 5701.55 1388.40   8
   0   4 -18 6819.95 1249.39  10
  -4   0  18 5820.47 1156.74   8
   4   0  19-37.1896 208.182   8
   0  -4 -19-450.787 425.767  10
  -4   0 -19 96.4749 87.7895  10
   0   4  19-28.9301 377.294   8
   0   4 -19-102.239 130.545  10
   4   0  20-494.180 493.210   8
   0   4  20 171.742 230.414   8
   0   4 -20 237.700 404.561  10
   0  -4 -20-67.2918 241.813  10
  -4   0 -20-2.76147 227.257  10
   0  -4 -21-188.903 392.169  10
   0   4  21-396.212 453.404   8
   0   4 -21-2.12896 114.131  10
   4   0  21-391.180 529.230   8
  -4   0 -21-215.024 302.658  10
   0  -4 -22 3171.04 449.160   5
   4   0 -22 3176.45 520.737   5
   4   0 -22 2594.07 898.782   9
   4   0 -22 2878.13 432.626   4
   0   4 -22 2976.00 1021.07  10
  -4   0 -22 2038.49 766.521  10
   0  -4 -22 3204.37 401.000   4
   0  -4 -22 3315.93 1034.09  10
   0   4  22 2492.18 1006.38   8
   4   0  22 2682.95 879.833   8
   0   4  22 2256.24 415.645  11
   0   4  23 108.531 268.552   8
   4   0 -23-48.3557 300.348   9
   0   4 -23 65.2850 137.708  10
   0   4 -23-25.5812 68.4644   5
   0   4  23 481.094 268.414  11
   0  -4 -23 101.296 69.1724   4
   4   0  23 486.918 828.017   8
   0  -4 -23-38.0332 102.101   5
   4   0 -23-118.207 128.331   4
   0  -4 -23-129.375 564.871  10
   4   0  23-53.3817 226.362   7
  -4   0 -23 188.869 162.151  10
   4   0 -23-120.113 100.590   5
  -4   0 -23-24.3105 46.7308   5
  -4   0 -24 646.227 201.933   5
   4   0 -24 604.258 189.440   4
   4   0 -24 690.373 258.692   5
   0   4 -24 708.869 575.829  10
   0   4 -24 762.128 235.066   5
   0  -4 -24 453.099 141.890  10
   0  -4 -24 630.519 190.421   4
  -4   0 -24 178.840 485.211  10
   0   4  24 317.927 741.807   8
   0  -4 -24 768.130 245.251   5
   0   4  24 160.967 275.277  11
   4   0 -24 871.039 808.922   9
   0   4 -25 5.78644 293.956  10
   0  -4 -25-53.5490 89.5303   4
  -4   0 -25-10.8809 90.0956   5
   0   4 -25 43.5723 102.451   5
   0   4  25 310.210 550.354   8
   4   0 -25-8.62257 49.5204   5
   0  -4 -25 365.374 787.717  10
   4   0 -25 316.231 432.415   9
   0  -4 -25 47.3777 117.304   5
   4   0 -25 26.0033 63.4785   4
   0   4  25 28.3557 139.293  11
  -4   0 -25-367.770 493.394  10
  -4   0 -26-354.871 328.941  10
   4   0 -26 56.2986 47.9715   5
  -4   0 -26 54.2596 55.3075   5
   0   4  26-65.0624 319.010  11
   0   4 -26 95.4557 65.2618   5
   0  -4 -26 29.6213 35.6545   4
   0  -4 -26 52.4411 43.7687   5
   0   4  26 185.965 180.683   8
  -4   0 -27 218.607 363.836  10
   0   4  27-31.9264 272.400  11
   0   4 -27-556.824 774.160  10
   0   4 -27-153.039 101.602   5
   4   0 -27-98.9834 107.671   5
   0  -4 -27-12.9915 69.6303   4
   0  -4 -27-88.7467 406.289  10
   0   4  27-162.829 455.583   8
  -4   0 -27-135.469 116.450   5
   0  -4 -27-14.5811 61.9110   5
   0  -4 -28 31.8548 45.0161   4
  -4   0 -28 6.61365 69.6609   5
   0   4 -28-13.6485 89.4534   5
   0   4  28 381.317 570.435   8
   0  -4 -28-1.75243 79.4978   5
  -4   0 -28-119.975 459.016  10
   4   0 -28 22.1865 50.7396   5
   0   4  28 185.521 271.028  11
   0  -4 -29 86.0037 113.839   5
   0   4 -29-101.487 116.841   5
   4   0 -29 129.725 169.084   5
  -4   0 -29-317.351 477.176  10
  -4   0 -29 48.1230 59.3123   5
   0  -4 -29-73.8865 119.904   4
   0   4  29-301.720 469.133   8
   0   4  29-9.26837 128.794  11
  -4   0 -30 590.200 244.514   5
   0   4  30 1151.77 460.469  11
   0   4 -30 546.371 246.369   5
  -4   0 -30 566.504 520.897  10
   0  -4 -30 583.805 197.954   4
   4   0 -30 645.542 323.430   5
   0  -4 -30 679.267 278.822   5
   0   4  30 240.242 489.931   8
   4   0 -31-71.7518 84.2697   5
   0   4 -31 76.6783 56.0894   5
   0  -4 -31-51.0606 38.7123   5
   0  -4 -31 25.9698 49.8828   4
  -4   0 -31-147.872 149.148   5
   0   4 -32 3339.67 556.795   5
   4   0 -32 3373.37 610.625   5
   0  -4 -32 3790.41 601.176   5
   0  -4 -32 3286.30 471.664   4
  -4   0 -32 3682.63 542.271   5
   0  -4 -33-41.3832 58.7116   4
   4   0 -33-35.5605 109.749   5
  -4   0 -33 89.7335 98.0189   5
   0   4 -33 75.1940 38.1989   5
   0  -4 -33 61.2865 186.059   5
   0  -4 -34 2504.99 406.667   4
   4   0 -34 2275.53 488.076   5
   0   4 -34 2595.89 484.629   5
  -4   0 -34 2980.47 512.133   5
   0  -4 -34 3222.39 565.687   5
   0  -4 -35 111.933 207.386   5
   4   0 -35-26.8247 47.8947   5
  -4   0 -35-73.4541 45.8081   5
   0  -4 -35 14.9234 30.2736   4
   0   4 -35-48.2654 122.351   5
   4   0 -36 2262.59 505.544   5
  -4   0 -36 2764.17 462.551   5
   0  -4 -36 2124.95 500.317   5
   0   4 -36 2534.76 449.334   5
   0  -4 -37 8.29012 100.529   5
  -4   0 -37-114.080 90.2228   5
   0   4 -37-67.9041 101.399   5
   4   0 -37 59.2192 123.103   5
  -4   0 -38 855.858 241.793   5
   4   0 -38 753.847 270.738   5
   0  -4 -38 618.362 221.807   5
   0   4 -38 685.838 208.889   5
  -4   0 -39-122.649 112.362   5
   4   0 -39-35.7100 129.088   5
   0   4 -39 15.7460 40.9055   5
   0  -4 -39-13.4605 65.0986   5
   0   4 -40 102.398 95.5792   5
   0  -4 -40 78.8490 131.679   5
  -4   0 -40 159.554 86.6627   5
   4   0 -40 310.513 147.457   5
  -4   0 -41 93.6190 151.509   5
   4   0 -41 96.8778 106.777   5
   0  -4 -41-72.9107 80.0027   5
   0  -4 -42-1.78674 54.7791   5
   4   1   0 40004.2 1220.11   8
   4  -1   0 38204.0 1836.74   9
  -1  -4   0 40836.1 1757.97   2
   4   1   0 41401.7 1951.42   9
   1  -4   0 41773.4 1670.66   9
   4  -1   0 39786.7 2015.31   3
   1  -4   0 40489.7 1531.47   2
   1  -4  -1 673.924 214.864   2
  -4   1   1 484.297 98.3946   2
   4  -1   1 667.211 260.361   9
   1  -4   1 599.510 146.530   1
   4   1   1 880.054 289.312   9
  -1   4  -1 698.763 100.610  10
   1  -4   1 1043.44 297.633   9
   4   1  -1 727.117 136.149   8
  -1  -4   1 640.653 239.368   2
   4   1   1 887.612 233.931   8
  -4  -1   1 659.815 202.673   2
   4  -1  -1 907.651 345.309   9
   1  -4  -1 978.386 296.217   9
  -1  -4  -1 541.128 217.008   2
   1  -4   1 684.243 207.227   2
   4  -1  -1 771.846 282.697   3
   4  -1   1 698.729 297.077   3
  -1  -4  -1 790.604 124.048  10
   1  -4   2 1020.84 303.789   2
  -1  -4  -2 1159.71 208.063  10
   4   1   2 1230.73 325.642   9
   4  -1  -2 1287.95 427.586   3
   4   1   2 1279.19 363.315   8
  -1   4  -2 1246.42 154.962  10
   1   4   2 1162.32 377.882   8
   1  -4  -2 1259.75 317.702   9
   4  -1   2 958.091 368.806   3
   4  -1   2 1266.18 346.808   9
   1  -4   2 1163.29 375.305   9
   1  -4  -2 1165.64 291.836   2
  -1  -4   2 1028.72 313.681   2
  -4   1   2 628.373 96.0220   2
   4  -1  -2 1474.21 454.997   9
  -4  -1   2 1093.87 274.807   2
   1  -4   2 1024.99 247.959   1
  -1   4   3 46154.4 1930.09   8
  -4  -1   3 46224.9 1549.02   2
   1  -4   3 46607.9 1905.89   9
  -1  -4  -3 44806.9 1377.94  10
   4   1   3 44919.2 1876.47   8
  -1  -4   3 47325.8 1929.95   2
  -1   4  -3 47395.0 1050.46  10
   4  -1   3 43316.9 2124.82   3
   4   1   3 45123.1 1629.42   9
   4  -1   3 46133.7 1916.78   9
  -4   1   3 42175.6 914.767   8
   4  -1  -3 50373.0 2139.34   3
   1  -4   3 46439.5 1766.38   2
   4  -1  -3 47189.0 2316.61   9
   1  -4  -3 50192.1 1861.68   9
   1  -4   3 46311.4 1521.78   1
   1   4   3 46613.4 1960.92   8
   4   1   4 3296.00 518.681   3
  -1  -4   4 4084.91 594.411   2
   4   1   4 4722.35 612.729   8
   4   1  -4 4212.99 600.189   3
  -4  -1   4 4039.33 471.037   2
   4  -1   4 3687.91 592.476   3
   1  -4   4 4124.41 496.313   1
  -4   1   4 4768.54 333.565   8
  -4  -1  -4 3772.95 272.066  10
  -1  -4  -4 4105.93 507.738  10
   1   4   4 4337.04 585.544   8
   4  -1  -4 4373.33 335.198   2
   1  -4  -4 5258.46 542.766   9
  -1   4   4 4562.46 553.827   8
   4  -1   4 3999.96 513.380   9
  -1   4  -4 2513.98 195.119  10
   1  -4   4 3460.07 601.396   9
   4  -1  -4 2925.09 375.089   9
   1  -4   4 4162.79 547.232   2
   4  -1  -4 4425.06 606.763   3
   4   1   4 3867.20 445.805   9
   4   1   5 6865.54 795.047   8
  -4  -1   5 7176.33 641.711   2
   4  -1   5 6784.40 831.290   3
   1  -4  -5 4822.34 625.169  10
  -4   1   5 7900.78 545.803   8
   4   1   5 5338.77 497.044   9
   4  -1  -5 7193.17 770.177   3
   1  -4   5 6781.06 724.317   2
   4   1  -5 7584.04 864.935   3
  -4  -1  -5 8670.69 672.670  10
  -1  -4   5 6711.18 757.160   2
   1  -4   5 6780.42 677.161   1
   1  -4  -5 7503.76 780.152   9
   4   1   5 6179.54 835.596   3
  -1  -4  -5 6964.53 593.948  10
  -4   1  -5 6051.17 591.802  10
   4  -1   5 7906.52 765.989   8
   1   4   5 8886.76 1197.52   8
  -1  -4  -5 6046.62 440.539   9
  -1   4   5 7641.70 834.913   8
  -1   4  -5 5794.88 473.701  10
   4  -1   5 6785.44 719.398   9
   4  -1  -5 6809.06 1040.76   9
   4   1   6 1117.84 335.413   8
   4   1   6 989.510 369.199   3
   1   4  -6-928.810 399.178  10
  -4  -1  -6 4404.34 801.197  10
   4   1  -6 1314.57 292.716   3
  -4   1   6 1142.23 252.029   8
   1  -4   6 1217.68 295.340   1
   1  -4  -6 7147.27 1809.67  10
   4   1   6 1505.25 401.317   9
  -1   4  -6 8196.68 802.536  10
  -1  -4  -6 3135.75 515.354  10
   4  -1  -6 1291.95 259.585   3
  -4   1  -6 3882.23 760.812  10
   4  -1   6 1059.47 321.112   3
   4  -1   6 1304.09 373.439   8
  -4  -1   6 1154.96 266.062   2
  -1   4   6 883.629 315.396   8
   4  -1  -6-528.018 408.493   9
   1  -4   6 1253.40 336.306   2
  -1  -4   6 1192.42 349.769   2
   1  -4  -6-178.389 576.712   9
   1   4   6 1462.16 728.263   8
   1   4   7 4939.11 723.416   8
   4   1   7 4919.01 878.738   8
  -1   4  -7 4488.63 497.291  10
   4  -1  -7 3532.48 693.855   9
   1   4  -7 5128.35 665.362  10
   4  -1   7 4883.23 737.986   3
  -1  -4  -7 2957.88 255.922   9
  -4  -1   7 4701.71 576.266   2
  -4  -1  -7 4238.24 621.537  10
   4  -1   7 4029.28 512.739   9
   4   1  -7 5229.16 671.445   3
   4  -1   7 4968.31 688.091   8
   4  -1  -7 5186.62 658.858   3
   1  -4  -7 3672.86 511.921   9
  -4   1  -7 4086.74 622.642  10
  -1  -4   7 4862.18 687.495   2
   1  -4  -7 5996.32 774.348  10
   1  -4   7 4611.01 671.509   1
   4   1   7 4587.46 697.705   3
  -4   1   7 5007.31 592.257   8
   1  -4   7 4570.92 657.377   2
   4   1   7 3029.05 388.201   9
  -1  -4  -7 5416.24 594.021  10
  -1   4   7 4942.17 719.035   8
   1  -4  -8 79.1053 71.9214   9
   4  -1  -8 78.3793 73.0861   3
   4   1  -8 93.3230 148.506   3
  -1   4  -8-64.3505 128.330  10
   4   1   8 134.412 97.5243   3
  -4   1  -8-145.639 135.307  10
   4  -1   8-140.990 209.840   3
  -4  -1   8 93.9573 120.412   2
   1  -4  -8-85.2279 215.625  10
  -1  -4  -8 38.2654 17.9658   9
  -1  -4  -8 102.662 49.4943  10
  -1   4   8 61.5213 97.1408   8
   4  -1  -8-26.0016 277.429   9
  -1  -4   8 67.0934 135.005   1
  -4  -1  -8 68.1540 90.9810  10
   4   1   8 59.4957 53.4262   9
   1  -4   8 56.9955 137.496   1
   4  -1   8 71.2519 192.835   8
   4   1   8 245.968 250.232   8
   1   4   8-34.5133 143.016   8
   1   4  -8 73.5894 68.3858  10
  -1  -4   8 0.85377 127.934   2
   4  -1   8-20.8772 83.3216   9
  -4   1   8 76.3327 96.2549   8
   1  -4   9 757.436 326.043   1
   4   1   9 677.392 272.057   3
   4  -1   9 589.492 246.444   9
  -4  -1  -9 671.608 282.976  10
  -1  -4  -9 890.871 304.665  10
   1  -4  -9 611.422 92.1819  10
   1   4  -9 916.538 321.072  10
  -1  -4   9 675.325 253.604   2
   4  -1   9 624.568 245.348   3
  -1  -4  -9 326.885 78.0026   9
   4   1  -9 713.492 255.714   3
  -4   1   9 833.227 268.998   8
   4  -1  -9 640.200 188.044   3
   4  -1   9 606.222 294.977   8
   1   4   9 583.600 240.385   8
   4  -1  -9 776.411 475.129   9
  -4   1  -9 610.446 266.994  10
  -4   1   9 694.179 211.741   1
  -1   4   9 809.256 381.555   8
  -1   4  -9 631.157 205.671  10
   4   1   9 638.565 355.391   8
  -1  -4   9 543.744 212.152   1
   1  -4  -9 620.565 227.178   9
  -1   4 -10 1709.03 356.098  10
  -1  -4  10 1514.55 399.251   1
   4   1  10 1695.79 413.123   3
  -1  -4 -10 1999.95 388.360  10
   1  -4 -10 2078.96 505.428  10
  -4   1  10 1688.88 344.643   1
   4   1 -10 1521.87 359.335   3
  -4   1  10 1662.77 397.550   8
  -4   1 -10 1933.06 472.628  10
   1  -4 -10 1433.23 304.912   9
   4  -1  10 1595.41 546.955   8
  -4  -1 -10 1509.27 402.163  10
   4   1  10 1983.99 641.138   8
   1  -4  10 1361.56 427.150   1
  -1  -4  10 1507.49 399.789   2
   1   4  10 2117.11 598.541   8
  -1   4  10 1846.38 484.662   8
   1   4 -10 2308.85 548.465  10
  -1  -4 -10 849.879 125.159   9
   4  -1 -10 1937.28 604.001   9
  -4   1 -11 2279.22 522.999  10
   1   4  11 2470.92 589.524   8
   4   1 -11 2608.87 457.295   3
  -4   1  11 2645.14 462.661   1
  -1   4  11 2394.63 563.559   8
   1   4 -11 2901.67 647.274  10
   4  -1 -11 2381.03 743.689   9
  -1  -4 -11 2607.88 532.084  10
   4  -1  11 1816.89 580.215   8
  -1   4 -11 2206.48 568.380  10
   4   1  11 2958.85 542.587   3
   1  -4 -11 2303.05 454.924   9
  -4  -1  11 2475.71 467.351   1
  -1  -4  11 2656.39 580.007   1
  -1  -4 -11 1082.70 146.781   9
  -4  -1 -11 2178.80 517.607  10
  -4   1  11 2341.78 544.921   8
   4   1  11 1886.33 670.743   8
   1  -4 -11 2697.57 680.327  10
  -1  -4 -12 10758.2 1231.12  10
   4   1  12 10405.1 1013.08   3
   4  -1 -12 12595.0 1659.52   9
  -4   1 -12 11251.4 1187.84  10
  -4   1  12 12614.1 1399.10   8
   1  -4 -12 13275.3 1581.15  10
  -4  -1  12 10082.2 1002.63   1
  -4  -1 -12 11472.9 1227.53  10
  -1  -4  12 10377.9 1194.17   1
  -1   4  12 11424.7 1320.63   8
   1  -4 -12 10644.8 1015.16   9
  -1   4 -12 9755.20 1096.33  10
   1   4  12 11602.4 1416.34   8
   4  -1  12 8686.22 1378.68   8
  -4   1  12 10695.3 999.402   1
   4   1 -12 10033.9 880.346   3
   1   4 -12 13313.3 1527.19  10
   4   1  12 10470.4 1543.68   8
  -4   1  13-849.826 553.010   8
  -4  -1 -13-1167.00 1084.82  10
  -1   4  13-505.962 473.489   8
   4   1 -13 12.0486 74.0183   3
  -1  -4  13 88.4816 166.613   1
   1   4  13-411.514 493.262   8
  -4   1  13-40.2092 131.223   1
   4  -1  13-551.904 507.323   8
   4   1  13-250.642 238.925   3
  -4  -1  13-18.2547 102.658   1
   4   1  13-720.540 821.354   8
   1   4 -13-588.496 485.740  10
  -1  -4  14 8915.87 1238.78   1
   4   1 -14 8714.34 780.421   3
   1   4  14 8684.84 1391.03   8
   1  -4 -14 11047.9 1398.03  10
  -1  -4 -14 4720.18 826.176  10
  -1   4  14 8628.68 1290.00   8
  -1   4 -14 3282.30 720.998  10
  -4   1  14 9456.58 1064.06   1
   1  -4 -14 7738.03 901.937   9
   1   4 -14 10031.5 1378.80  10
   4   1  14 9150.88 848.790   3
  -4   1  14 8124.90 1236.43   8
  -4  -1  14 8945.97 1046.32   1
  -4  -1 -14 4401.05 588.529  10
   4   1  14 6153.53 1335.08   8
   4  -1  14 5414.74 1125.96   8
   4  -1 -14 6543.77 1121.15   9
  -4  -1  15 9474.20 1166.65   1
  -1  -4  15 9602.73 1367.74   1
  -1   4  15 9585.17 1527.89   8
   1   4  15 9614.18 1597.65   8
   4   1  15 6598.07 1852.14   8
   4  -1  15 6794.84 1499.94   8
   1   4 -15 12626.1 1899.65  10
   1  -4 -15 9700.62 1103.36   9
   1  -4 -15 13308.3 1906.67  10
  -4  -1 -15 15797.2 1952.91  10
   4  -1 -15 9588.31 1772.18   9
  -1   4 -15 19625.3 2164.70  10
  -1  -4 -15 23977.6 2226.55  10
  -4   1 -15 11529.9 1670.61  10
  -4   1  15 9512.98 1453.11   8
   1  -4 -16 10279.6 1280.85  10
  -1   4 -16 6870.22 948.421  10
   1   4  16 10583.1 2066.50   8
   1  -4 -16 7015.69 845.843   9
  -4  -1  16 7789.55 1138.99   1
   4   1  16 7747.84 1380.69   8
  -4  -1 -16 3669.60 512.748  10
   4  -1 -16 3652.05 1314.60   9
   4  -1  16 6577.90 1241.91   8
  -4   1  16 7202.00 1261.76   8
  -1   4  16 7253.51 1391.90   8
  -1  -4 -16 5764.74 980.475  10
  -1  -4  16 8164.72 1276.30   1
   1   4 -16 8326.00 1347.64  10
  -1  -4 -17-576.217 561.486  10
   1   4 -17-783.778 789.278  10
   1  -4 -17-442.649 353.787   9
  -1   4 -17-29.4197 170.144  10
   4   1  17-577.356 749.334   8
  -4  -1  17 76.0976 207.460   1
  -1   4  17-559.311 539.616   8
   4  -1  17-681.388 610.902   8
   4  -1 -17-513.381 484.474   9
  -4  -1 -17 1200.08 452.932  10
   1   4  17-219.217 486.824   8
  -4   1 -17-1289.90 809.579  10
   1  -4 -17-1479.90 1085.47  10
  -4   1  17-608.504 475.031   8
  -1  -4 -18 5729.60 1064.74  10
  -4   1 -18 4250.21 1007.76  10
   4  -1  18 4658.88 1138.40   8
   4  -1 -18 4895.98 1200.37   9
   4   1  18 5635.92 1320.23   8
   1   4 -18 6678.95 1322.46  10
   1  -4 -18 7037.85 1482.38  10
  -1   4 -18 4794.06 1005.81  10
  -4  -1 -18 4418.96 1000.74  10
  -4   1  18 5225.36 1109.70   8
   1   4  18 3670.16 1075.29   8
  -1   4  18 4352.63 1195.87   8
   1   4  19 42.6525 497.425   8
  -1   4 -19-33.3202 279.747  10
   4  -1 -19-65.0025 282.906   9
   4   1  19 153.568 396.781   8
   4  -1  19 197.225 586.902   8
  -4  -1 -19 153.224 262.837  10
  -1   4  19-67.1124 221.301   8
  -4   1 -19-21.6389 280.236  10
   1   4 -19-453.081 650.029  10
   1  -4 -19 88.9097 350.544  10
  -4   1  19-62.5063 170.393   8
  -1  -4 -19 94.5226 136.449  10
  -4   1  20 1577.63 589.294   8
   1   4  20 1803.03 912.466   8
  -4  -1 -20 1865.92 707.470  10
  -1   4  20 1811.19 748.732   8
  -1  -4 -20 2176.97 719.563  10
   1   4 -20 1531.60 706.529  10
   4   1  20 2052.72 886.122   8
  -4   1 -20 1211.86 693.182  10
  -1   4 -20 1706.72 614.648  10
   4  -1 -20 1968.33 715.840   9
   1  -4 -20 2135.19 1071.74  10
  -1   4  21 204.019 422.409   8
   4  -1 -21-288.544 292.338   9
  -4  -1 -21 508.658 450.692  10
  -1   4 -21-9.43960 140.157  10
  -1  -4 -21 245.480 201.714  10
  -4   1  21 202.172 303.532   8
   1   4 -21-140.985 531.791  10
   1  -4 -21 111.464 464.489  10
   4   1  21-28.1961 220.297   8
  -4   1 -21-288.865 437.230  10
   1   4  21 311.985 406.811   8
  -1  -4 -22 589.730 183.164   5
   4  -1 -22 257.721 217.741   9
   1  -4 -22-613.600 804.317  10
   1   4  22-131.937 392.828  11
   1  -4 -22 524.736 150.938   5
  -4   1 -22 95.3405 333.292  10
   4   1  22 504.060 412.367   8
  -4   1  22 168.949 205.037   8
  -1   4  22 433.720 324.667   8
  -4  -1 -22 4.63294 190.990  10
   4  -1 -22 610.840 186.691   4
   1   4  22 738.661 448.412   8
   4  -1 -22 487.838 188.440   5
  -1  -4 -22 44.5917 373.268  10
  -1  -4 -22 561.711 163.977   4
  -1   4  22-96.7278 289.987  11
   4   1 -22 443.550 228.858   5
   4  -1  22 412.223 165.595   7
  -1   4 -22 503.892 154.893  10
   1  -4 -22 515.314 164.144   4
   1   4 -22-641.035 790.025  10
  -1   4  23 560.505 146.280  11
   1  -4 -23 449.825 598.213  10
   4  -1 -23 685.425 700.682   9
  -1  -4 -23 691.193 192.221   4
  -4   1 -23 141.109 394.076  10
   4   1  23 480.219 179.947  11
   1   4  23 740.576 383.520  11
  -1   4 -23 762.401 238.342   5
   1   4 -23 788.375 256.460   5
   4  -1 -23 660.401 190.868   4
   4   1  23 340.156 328.078   8
  -4   1 -23 750.919 201.316   5
  -1  -4 -23 461.248 175.409  10
  -1   4 -23 588.430 420.048  10
   4  -1  23 811.656 263.507   7
   4  -1 -23 631.849 228.499   5
   1   4 -23 393.145 623.480  10
   1  -4 -23 734.549 204.881   5
   1  -4 -23 802.056 192.423   4
   4   1 -23 738.225 237.431   5
  -1   4  23 430.448 461.065   8
  -1  -4 -23 740.181 210.131   5
   1   4  23 990.185 613.225   8
  -4  -1 -23 858.791 219.878   5
  -4  -1 -23 497.106 434.910  10
  -1   4  24 702.395 464.041   8
   4  -1 -24 302.944 150.291   5
   4  -1 -24 297.491 151.196   4
   1  -4 -24 387.450 190.926   5
   1   4 -24 118.668 477.862  10
   4   1 -24 276.436 145.709   5
  -1   4 -24 351.514 144.061   5
   1  -4 -24 369.677 163.425   4
   1  -4 -24 2532.61 2003.16  10
   1   4 -24 379.562 216.429   5
  -1   4 -24 574.319 495.825  10
   4   1  24 285.590 551.623   8
  -1  -4 -24 669.668 684.493  10
  -1  -4 -24 355.164 153.261   5
   1   4  24 511.277 355.156  11
  -4   1 -24 376.366 148.387   5
   4   1  24 474.570 302.964  11
  -4   1 -24 10.4391 238.321  10
   4  -1 -24 494.848 471.385   9
   4  -1  24 431.596 237.169   7
  -1   4  24 120.064 645.724  11
  -1  -4 -24 404.872 191.313   4
  -4  -1 -24 327.924 156.268   5
   1   4  24 168.900 575.976   8
  -4  -1 -24 436.282 342.473  10
   4   1 -25 823.654 585.163   9
   1   4  25 493.455 319.132   8
   4  -1 -25 553.716 210.946   5
  -1  -4 -25 636.710 200.236   5
  -4   1 -25 407.326 269.802  10
  -1   4  25 919.922 673.686   8
  -1   4  25 20.7495 227.342  11
   1  -4 -25 784.152 239.022   5
   4   1  25 837.402 674.298   8
  -1  -4 -25 735.585 215.784   4
   4  -1 -25 626.282 226.486   4
   1   4  25 763.270 326.352  11
  -1   4 -25 737.502 241.974   5
   1  -4 -25 718.706 220.558   4
  -4  -1 -25 753.470 202.063   5
  -4  -1 -25-15.6161 226.345  10
  -4   1 -25 631.097 196.124   5
  -1  -4 -25 20.4179 211.425  10
   1   4 -25 664.379 264.773   5
  -1   4 -25 1061.91 687.922  10
   4   1 -25 684.728 278.006   5
  -1  -4 -26-16.7663 82.2167   4
   1  -4 -26-100.283 123.107   4
   1   4 -26-216.597 221.780   5
  -1   4  26-217.598 498.534   8
  -1   4 -26-996.676 915.989  10
   4   1 -26-65.0775 150.853   5
  -4   1 -26-64.8289 48.9322   5
   1   4  26-302.563 202.494  11
  -4  -1 -26-311.352 568.732  10
  -1   4 -26-113.961 117.975   5
   4   1 -26-153.011 467.676   9
  -4  -1 -26-7.03182 44.7986   5
   4  -1 -26 9.65570 39.4407   5
  -1  -4 -26-133.646 662.761  10
   4  -1 -26-142.266 95.1573   4
  -1  -4 -26 17.6374 92.0575   5
  -4   1 -26-805.423 720.216  10
   1  -4 -26-95.0688 151.789   5
  -1   4  26-558.696 362.983  11
   1   4  26-391.603 659.760   8
  -1   4  27 247.042 199.984  11
  -4   1 -27-63.0265 416.490  10
  -1  -4 -27-302.251 688.090  10
   1   4 -27 606.983 278.543   5
  -1   4 -27 236.162 357.687  10
  -1  -4 -27 472.069 150.272   5
  -4   1 -27 416.009 170.500   5
  -1  -4 -27 630.851 172.493   4
  -1   4  27 509.584 442.068   8
  -1   4 -27 272.354 84.3301   5
   1   4  27 601.089 283.514  11
   1  -4 -27 557.993 170.405   4
   1  -4 -27 546.627 225.798   5
   4  -1 -27 347.764 187.433   4
   1   4  27 684.138 672.742   8
  -4  -1 -27 557.867 220.667   5
   4  -1 -27 396.183 181.432   5
   4   1 -27 276.237 186.709   5
  -1  -4 -28 86.6678 326.649  10
  -4  -1 -28 388.304 559.393  10
  -1  -4 -28 1111.59 327.020   5
   1   4 -28 867.848 286.581   5
  -4   1 -28 900.349 649.910  10
  -1   4 -28 843.193 262.787   5
   1  -4 -28 953.772 266.192   4
  -1   4 -28-59.8054 482.477  10
  -1   4  28 1900.98 464.178  11
  -1   4  28-188.449 414.405   8
   1  -4 -28 842.035 275.312   5
  -4  -1 -28 958.376 297.778   5
   4  -1 -28 1008.32 347.521   5
   1   4  28 1255.59 924.889   8
  -1  -4 -28 976.437 254.675   4
   4   1 -28 856.766 311.336   5
   1   4  28 632.904 300.986  11
  -4   1 -28 1021.67 287.201   5
  -1  -4 -29-32.4061 102.149   4
  -1   4 -29 4.10586 95.7613   5
  -4  -1 -29-50.6537 46.8846   5
  -1   4  29 85.2774 105.240  11
  -1   4 -29 370.579 524.776  10
   1  -4 -29-2.70514 96.6904   5
   1   4 -29-61.6557 73.6858   5
   1   4  29-90.6368 219.221  11
  -1  -4 -29 96.3777 114.484   5
  -4  -1 -29-162.612 433.607  10
   4   1 -29-44.7864 123.859   5
   1  -4 -29 8.94155 57.4994   4
   1   4  29-119.331 203.001   8
  -4   1 -29 879.617 701.489  10
  -4   1 -29 11.5485 43.4720   5
  -1  -4 -29-130.915 514.111  10
  -1   4  29 10.3305 295.067   8
   4  -1 -29 67.8558 105.074   5
  -1  -4 -30-115.983 117.984   5
   4   1 -30-95.9161 49.6518   5
   1   4  30-99.6785 174.559   8
   1   4 -30 25.3864 126.896   5
   1  -4 -30 60.2680 73.4618   4
  -4   1 -30 114.197 83.2945   5
  -4  -1 -30 616.639 659.573  10
  -1  -4 -30 73.0456 96.3171   4
   4  -1 -30-196.344 180.440   5
  -4   1 -30 205.479 349.913  10
   1   4  30 146.637 166.060  11
   1  -4 -30 116.181 74.0575   5
  -1   4 -30 23.3587 78.1098   5
  -4  -1 -30 204.194 138.959   5
  -1   4  30 440.282 471.644   8
  -1   4  30 684.989 327.629  11
   1   4 -31 524.548 200.505   5
   1  -4 -31 720.020 258.902   5
  -1  -4 -31 569.878 155.234   4
  -1  -4 -31 885.587 261.953   5
   4  -1 -31 575.987 114.462   5
   4   1 -31 445.004 195.983   5
  -4   1 -31 786.445 251.085   5
  -4  -1 -31 680.642 221.175   5
  -1   4 -31 640.441 228.273   5
   1  -4 -31 542.704 184.313   4
  -1  -4 -32 586.005 219.951   4
  -1  -4 -32 715.509 242.362   5
   4  -1 -32 568.002 260.160   5
   1   4 -32 735.018 272.432   5
   1  -4 -32 574.193 185.139   4
  -4   1 -32 620.529 219.596   5
   1  -4 -32 528.604 120.331   5
  -1   4 -32 402.270 186.981   5
   4   1 -32 545.106 252.861   5
  -4  -1 -32 556.608 241.173   5
  -1  -4 -33 196.327 190.262   5
   4   1 -33-49.2018 120.538   5
  -4   1 -33-8.83228 94.7619   5
   1  -4 -33 24.0523 56.2639   4
   1   4 -33 52.0488 74.1497   5
  -1  -4 -33 126.359 136.181   4
  -1   4 -33 24.9383 56.1350   5
   1  -4 -33 18.2569 89.8275   5
  -4  -1 -33 80.4869 94.6743   5
   4  -1 -33-154.420 160.430   5
  -1   4 -34 219.475 165.224   5
   1  -4 -34 195.183 104.821   5
   1   4 -34 621.726 282.743   5
   4   1 -34 100.377 148.768   5
   1  -4 -34 104.699 100.594   4
   4  -1 -34 27.4416 130.945   5
  -1  -4 -34 142.597 84.6013   4
  -4   1 -34 309.690 139.761   5
  -1  -4 -34 118.290 72.1042   5
  -4  -1 -34 120.838 89.1791   5
  -1  -4 -35 169.038 120.089   5
   4  -1 -35 85.4696 118.423   5
   1  -4 -35 215.922 168.811   5
  -4   1 -35 143.694 110.809   5
   4   1 -35 8.85040 98.6252   5
   1   4 -35 56.8076 42.8636   5
  -1  -4 -35 69.1519 94.9011   4
  -4  -1 -35 108.151 180.258   5
  -1   4 -35 69.1592 109.044   5
  -1  -4 -36 110.751 154.175   5
  -1   4 -36 60.0497 31.7955   5
  -4   1 -36 120.104 122.167   5
   4   1 -36 53.5666 96.1738   5
   4  -1 -36 84.0839 110.661   5
  -4  -1 -36 81.4671 104.345   5
   1  -4 -36 194.282 136.406   5
   1   4 -36 113.717 127.422   5
   1   4 -37-99.5672 150.072   5
  -1   4 -37-67.5145 65.0678   5
  -1  -4 -37 128.168 654.520   5
   1  -4 -37 8.73313 105.122   5
  -4   1 -37 58.0874 87.6712   5
  -4  -1 -37 44.1855 93.6026   5
   4  -1 -37 246.919 133.399   5
   4   1 -37 76.6749 63.5405   5
   1  -4 -38 242.112 164.526   5
   1   4 -38 127.855 112.521   5
  -1  -4 -38 20.8693 91.0239   5
   4   1 -38 65.5496 65.4012   5
  -4  -1 -38 280.461 126.159   5
  -1   4 -38 197.361 138.587   5
  -4   1 -38 199.053 118.933   5
   4  -1 -38 145.039 87.4119   5
   1   4 -39-52.7689 38.2268   5
   1  -4 -39 26.4894 82.7387   5
  -4  -1 -39-57.7739 67.6132   5
  -1  -4 -39-184.391 119.566   5
  -1   4 -39-113.533 52.7231   5
   4  -1 -39 24.2961 102.498   5
   4   1 -39 131.213 98.9465   5
  -4   1 -39-14.5133 74.6710   5
  -1  -4 -40 25.3881 33.4532   5
   4  -1 -40-80.4701 55.9988   5
   4   1 -40 85.2365 74.3778   5
   1   4 -40 58.8552 69.0370   5
  -4  -1 -40 19.7829 93.5564   5
  -1   4 -40-17.6197 58.3346   5
  -4   1 -40 61.2633 92.5912   5
   1  -4 -40 124.197 121.424   5
  -1  -4 -41-65.7771 82.6897   5
  -4   1 -41-11.7135 22.0695   5
   1  -4 -41-10.2756 35.0905   5
  -4  -1 -41 79.4316 81.2133   5
   4  -1 -41 47.1147 76.4018   5
  -1  -4 -42-13.9984 37.7268   5
   1  -4 -42 22.2470 31.4858   5
  -4  -1 -42-13.8437 49.1292   5
   2  -4   0 4184.33 453.139   2
   4  -2   0 3428.85 566.963   9
   2  -4   0 3387.53 461.710   9
  -4   2   0 3849.89 247.234   2
   4  -2   0 4704.38 712.110   3
  -2  -4   0 4147.00 597.556   2
   4   2   0 3437.21 383.707   8
   2   4   1 29511.8 1552.54   8
  -2  -4  -1 27530.4 858.832  10
  -2  -4   1 28961.7 1546.08   2
  -4  -2   1 28564.9 1433.95   2
   2  -4  -1 27999.6 1174.82   2
   4  -2   1 28273.8 1583.08   9
   2  -4  -1 33121.2 1642.10   9
   2  -4   1 27637.7 1207.07   2
   4   2   1 29261.7 1213.01   8
   4  -2  -1 30855.5 1782.71   3
  -2  -4  -1 27235.5 1515.36   2
   2  -4   1 31002.7 1531.47   9
   4  -2   1 28343.5 1748.50   3
   4   2  -1 31070.5 1083.16   8
   4  -2  -1 27197.3 1595.94   9
   2  -4   2 1164.45 248.415   2
  -2  -4  -2 72.0640 252.516  10
   4  -2  -2 1315.75 345.745   3
   4   2   2 806.193 139.907   8
  -4  -2   2 1271.73 311.100   2
   4  -2   2-226.224 634.092   9
  -2  -4   2 966.404 284.704   2
   4   2  -2 845.604 128.768   8
   2  -4  -2-151.323 502.676   9
   2  -4   2-242.324 456.379   9
   2   4   2 834.845 99.2126   8
   2  -4  -2 1253.68 243.634   2
   4   2   2-142.277 421.925   9
   4  -2  -2-457.891 563.152   9
   4  -2   2 1088.00 248.023   3
   2  -4  -3 18731.3 1301.26   9
   2  -4   3 12943.8 912.555   2
  -2  -4   3 13239.0 1068.57   2
   2   4   3 13918.0 1174.77   8
  -4   2   3 12827.5 706.264   8
   2  -4   3 19370.3 1380.05   9
  -4  -2   3 13131.5 965.577   2
  -2   4  -3 12450.7 654.137  10
   4  -2  -3 14537.5 1221.70   3
  -2  -4  -3 15119.8 834.953  10
   4   2   3 14424.2 975.962   9
   2  -4  -3 14954.2 870.507   2
  -2   4   3 13816.4 1081.64   8
   4   2   3 14049.0 1032.74   8
   4  -2   3 16269.8 1257.55   9
   4  -2   3 12147.4 1202.84   3
   4  -2  -3 16030.6 1378.12   9
  -2   4   4 6322.38 996.149   8
  -4   2   4 3601.62 367.296   8
   4  -2   4 2912.28 542.763   3
   2  -4   4 3883.85 677.221   9
  -4  -2  -4 2408.20 421.617  10
  -2  -4   4 3317.80 535.020   2
   4  -2  -4 2490.06 310.737   9
   2  -4   4 3622.17 500.016   2
   4  -2   4 2568.53 606.065   9
   2  -4  -4 5305.03 875.100   9
  -4  -2   4 3441.73 504.161   2
   2   4   4 3704.77 709.632   8
   4   2   4 3490.08 468.330   9
   4  -2  -4 3642.12 606.341   3
  -2  -4  -4 2781.68 361.942  10
   4   2   4 4166.28 682.171   8
  -4   2   5 8876.35 630.938   8
   2  -4   5 7884.96 759.357   2
   4  -2  -5 9854.86 947.504   9
  -4  -2   5 8160.83 773.962   2
   4   2   5 10001.1 975.495   8
  -2   4  -5 11377.6 936.871  10
   2   4   5 8451.86 957.677   8
  -4  -2  -5 13195.5 1077.31  10
   4  -2   5 7649.11 743.774   9
   2  -4  -5 8746.56 792.837   9
  -2   4   5 9051.78 866.454   8
   4  -2  -5 8611.30 901.724   3
   4  -2   5 7923.06 931.438   3
   4  -2  -5 6323.08 359.444   2
  -2  -4  -5 9964.29 850.258  10
  -2  -4   5 8032.78 876.729   2
   4   2   5 6884.93 491.444   9
  -4   2  -6 558.107 299.421  10
   4  -2   6-484.468 430.257   9
  -2   4   6 326.964 193.704   8
  -2   4  -6 333.518 217.888  10
   4   2   6-67.9491 94.1634   9
  -4  -2   6 207.961 126.395   2
  -2  -4   6 109.237 70.1518   2
   2  -4  -6-150.070 249.023   9
   4  -2  -6 91.7371 253.360   9
  -2  -4  -6 998.097 451.039  10
   2   4   6 272.220 211.737   8
   4   2   6 19.4173 163.821   8
  -4   2   6 62.2714 102.113   8
   2  -4   6-763.992 374.533   9
  -2  -4   7 548.669 237.148   2
  -4  -2  -7 375.500 75.6265  10
   4  -2   7 385.359 118.903   9
   4   2   7 417.333 161.169   8
  -4   2  -7 271.782 83.5451  10
   4  -2  -7 161.480 76.7853   9
  -2  -4  -7 317.733 113.546  10
  -4   2   7 567.769 191.146   8
  -4  -2   7 386.788 164.722   2
  -2   4   7 341.063 117.376   8
   2   4   7 390.977 77.2955   8
  -2   4  -7 316.744 46.6027  10
   4   2   7 176.530 86.1883   9
   2  -4  -7 504.091 211.481   9
  -4  -2   8 426.306 228.302   2
   4  -2  -8 441.608 172.026   9
  -2   4   8 334.064 193.130   8
   4  -2   8 373.724 138.140   9
   2   4   8 502.725 261.102   8
  -4   2   8 347.184 132.378   8
  -4   2   8 462.154 141.059   1
  -4   2  -8 439.041 195.534  10
  -2   4  -8 414.317 186.385  10
  -2  -4   8 265.663 142.539   2
  -2  -4  -8 362.758 174.806  10
  -4  -2  -8 415.112 137.655  10
   2  -4  -8 368.412 163.699   9
   4   2   8 432.485 227.637   8
  -4   2  -9-76.8741 209.435  10
  -4   2   9 73.4346 65.7749   8
  -4   2   9 38.9801 26.9318   1
  -4  -2  -9 58.3524 125.185  10
  -2   4  -9-68.2737 171.398  10
   4   2   9 34.4276 230.477   8
  -4  -2   9 2.91590 81.6916   2
  -2  -4  -9-94.9842 237.665  10
   4  -2  -9 118.393 172.090   9
   2  -4  -9-18.6668 202.890   9
   4  -2   9-6.23870 125.104   9
   2   4   9 124.559 123.480   8
  -2  -4   9 122.458 141.909   2
  -2   4   9-50.2000 190.983   8
   4   2  10 14807.0 1335.19   3
  -2  -4  10 15130.7 1276.45   1
   4   2 -10 15409.9 1256.00   3
  -2  -4 -10 14649.0 1403.26  10
  -4   2  10 14718.1 1019.93   1
  -4  -2  10 15039.1 1216.26   2
  -4   2 -10 14020.2 1285.51  10
  -2  -4  10 15183.6 1350.31   2
   2  -4 -10 14600.7 1239.39   9
   2   4  10 13218.7 1472.18   8
   4   2  10 15680.2 1855.28   8
  -4   2  10 15201.3 1334.38   8
  -2   4  10 16486.8 1794.16   8
  -4  -2 -10 14711.6 1358.23  10
   2  -4 -10 11513.7 1837.88  10
   4  -2 -10 13562.5 1573.56   9
  -2   4 -10 13320.1 1205.71  10
  -2  -4  11 10.7348 136.028   1
   4   2 -11 101.601 112.447   3
   4   2  11-71.8910 226.534   8
  -2  -4 -11 8.90645 113.480  10
   4   2  11 42.6846 50.9987   3
  -4  -2 -11-91.9769 158.748  10
  -4   2  11-7.04487 67.1136   8
  -4   2  11 105.099 158.184   1
   2   4  11-141.340 316.866   8
   4  -2 -11 467.658 401.387   9
  -4   2 -11-175.545 240.592  10
  -2   4 -11-279.568 303.088  10
   2  -4 -11-229.904 172.257  10
   2  -4 -11-115.566 221.283   9
  -2  -4  11 87.7730 44.0131   2
  -2   4  11 16.1272 158.112   8
   4  -2 -12 22568.8 1975.76   9
   2   4 -12 17356.5 2051.37  10
  -4   2  12 24491.1 1974.36   8
   4   2 -12 23676.6 1496.29   3
   2  -4 -12 19194.5 2257.54  10
  -2   4 -12 19302.5 1516.09  10
  -2   4  12 22085.3 1822.21   8
   4   2  12 23800.4 1634.35   3
  -2  -4 -12 21862.5 1676.90  10
   4   2  12 21977.1 2283.79   8
  -4   2 -12 19281.4 1586.12  10
   2  -4 -12 20896.3 1568.71   9
  -4  -2 -12 21494.8 1760.06  10
  -2  -4  12 22289.6 1697.64   1
  -4  -2  12 22384.5 1571.88   1
   2   4  12 23556.3 2127.84   8
   4  -2 -13 9620.36 1785.16   9
   2   4  13 1954.85 881.705   8
   2  -4 -13 7261.49 1265.10   9
  -2  -4 -13 5902.23 1195.66  10
   4   2  13 2914.64 1170.41   8
   2  -4 -13 28037.2 4158.57  10
  -4  -2 -13 6856.18 1474.29  10
   2   4 -13 20177.1 3166.24  10
  -4   2  13 3131.80 956.534   8
  -4   2 -13 35071.0 3107.57  10
   4   2  13 1569.02 506.206   3
  -2   4  13 2079.77 714.751   8
  -4  -2 -14 451.744 274.073  10
  -4   2 -14 933.429 359.283  10
   2   4 -14-578.152 892.484  10
   2  -4 -14 836.223 210.350   9
  -2  -4 -14 860.882 149.841  10
   4   2 -14 1697.72 370.850   3
   4   2  14 1543.27 390.389   3
   4  -2 -14 189.238 231.150   9
  -2  -4  14 1472.97 464.292   1
   4   2  14 1141.05 697.196   8
   2  -4 -14 56.3477 741.273  10
  -4   2  14 1386.23 487.218   8
  -4  -2  14 1657.49 438.390   1
  -2   4  14 1569.33 620.245   8
   2   4  14 1548.08 609.616   8
   2  -4 -15-822.596 664.832  10
  -4  -2 -15 814.187 495.200  10
  -4  -2  15 152.701 151.976   1
   4  -2 -15 246.350 519.496   9
  -4   2 -15 275.984 462.255  10
   2  -4 -15-88.1880 356.939   9
   2   4  15-4.30133 155.856   8
   4   2  15-26.7101 726.074   8
  -2  -4 -15-130.111 110.611  10
   4   2 -15-25.3357 139.402   3
  -2   4  15-10.7108 330.081   8
  -2  -4  15 138.934 247.621   1
  -4  -2 -16 21734.5 2159.51  10
   2   4 -16 25559.8 3901.30  10
   4  -2 -16 21393.4 2541.92   9
   2  -4 -16 27417.4 3550.43  10
   4   2  16 23628.5 2773.64   8
  -2   4  16 24228.1 2638.44   8
  -2   4 -16 25160.7 2223.41  10
   2  -4 -16 24559.7 1999.91   9
  -4   2  16 20612.4 2449.45   8
  -2  -4 -16 16334.4 2127.36  10
  -4  -2  16 22848.4 1934.96   1
  -4   2 -16 25822.5 2494.91  10
  -2  -4  16 22913.5 2134.88   1
   2   4  16 23874.9 2802.93   8
  -2   4  17 162.476 271.363   8
  -4  -2 -17-1371.15 863.082  10
  -2   4 -17-134.508 263.785  10
   2   4  17 353.787 256.410   8
  -4  -2  17 256.440 235.014   1
   4   2  17 151.248 297.658   8
  -4   2 -17-294.990 529.501  10
   2   4 -17-65.0746 438.360  10
  -2  -4 -17-360.262 421.987  10
   2  -4 -17 369.598 354.883  10
  -4   2  17 1187.77 489.766   8
   2  -4 -17 496.343 331.143   9
  -2  -4  17 451.136 261.565   1
   4  -2 -17 112.519 198.143   9
   2  -4 -18 4882.67 830.833   9
  -2  -4 -18 5739.37 1081.65  10
  -4   2  18 5440.85 1225.39   8
  -2  -4  18 6195.05 1171.52   1
   2   4 -18 4302.13 1359.17  10
   4   2  18 5748.27 1429.65   8
  -2   4 -18 5683.10 994.380  10
  -4   2 -18 4908.08 957.037  10
  -4  -2  18 6282.63 1135.77   1
   2   4  18 5665.65 1339.05   8
  -2   4  18 5754.20 1370.04   8
   2  -4 -18 4313.23 1299.22  10
  -4  -2 -18 5389.76 1134.69  10
   4  -2 -18 5555.83 1188.85   9
   2   4  19 119.487 141.731   8
  -2  -4 -19 207.061 178.535  10
   2  -4 -19 86.2270 401.497  10
   4   2  19-66.2058 271.336   8
  -2   4 -19 130.397 196.984  10
  -4  -2  19 64.4354 107.147   1
  -4  -2 -19 50.9829 113.076  10
  -2   4  19 135.656 128.447   8
  -4   2  19 548.130 368.749   8
  -4   2 -19-34.3210 223.296  10
   4  -2 -19-22.6897 173.728   9
  -2   4  20 1832.55 867.341   8
  -4  -2 -20 2244.28 725.827  10
   4   2  20 2397.75 1062.66   8
   4  -2 -20 1999.84 825.553   9
   2   4  20 2286.38 961.372   8
  -2  -4 -20 1940.87 724.370  10
  -2   4 -20 2254.85 733.651  10
  -4   2 -20 1581.14 621.895  10
  -4   2  20 2082.25 810.138   8
   4   2  21-313.394 486.328   8
  -2  -4 -21-281.062 374.897  10
   2   4  21-291.318 433.908   8
  -4   2 -21-117.468 462.523  10
  -4  -2 -21-524.175 381.790  10
  -2   4 -21-395.579 337.701  10
   4  -2 -21-317.623 375.900   9
  -4   2  21 272.697 229.842   8
  -2   4  21 357.288 481.517   8
  -2  -4 -22 6018.58 1341.03  10
   2   4  22 5091.44 750.071  11
   4  -2  22 5330.88 695.432   7
  -2  -4 -22 5768.27 548.017   4
  -2   4  22 5112.47 723.415  11
  -4   2  22 4613.77 1202.71   8
   4  -2 -22 5239.53 1180.74   9
   2  -4 -22 5717.58 617.875   5
   2  -4 -22 5599.89 543.971   4
  -4   2 -22 2838.25 977.703  10
   4   2 -22 5736.26 737.090   5
   4  -2 -22 5425.75 676.141   5
   2   4  22 5315.13 1542.90   8
   4   2  22 5107.66 1487.66   8
   4  -2 -22 5589.45 584.144   4
  -4  -2 -22 5428.77 1238.43  10
  -2   4  22 5334.31 1463.23   8
  -2  -4 -22 6107.11 612.955   5
  -2   4 -22 4603.96 1173.50  10
  -4  -2 -23 85.0439 45.3651   5
   4  -2 -23 73.2579 243.870   9
   2   4  23-4.03380 283.349   8
   4  -2 -23 147.953 133.055   5
  -4   2 -23 6.29811 70.8327   5
   2   4 -23 4.20922 75.8675   5
   4   2 -23 94.9335 107.003   5
  -2   4 -23-50.3481 333.784  10
  -4   2  23 400.078 601.498   8
  -2   4 -23 39.6808 94.0408   5
   2  -4 -23 110.379 129.048   4
  -2  -4 -23 37.7356 43.2317   4
   4  -2  23 2.38397 150.372   7
  -4   2  23-220.888 260.833  11
  -2   4  23-297.576 375.908   8
  -2  -4 -23-113.530 372.533  10
   4  -2 -23-7.24105 39.9180   4
  -2   4  23-373.563 293.751  11
   4   2  23-201.025 229.535  11
  -4   2 -23-232.310 344.043  10
   2   4  23-30.5285 318.831  11
   4   2  23-101.642 152.526   8
  -4  -2 -23-132.139 273.398  10
  -2  -4 -23 71.4611 32.6273   5
   2  -4 -23 38.7388 101.139   5
   4   2  24 4282.91 722.824  11
  -2  -4 -24 5203.14 1376.51  10
  -4  -2 -24 4766.90 540.566   5
   2   4 -24 4428.67 652.355   5
   2   4  24 3421.39 1260.11   8
  -2   4  24 3952.11 1305.82   8
  -2   4 -24 6005.02 672.110   5
  -4   2  24 4917.05 681.792  11
   4   2 -24 4515.23 660.448   5
   4  -2  24 4496.54 697.935   7
  -4   2  24 3971.59 1122.61   8
   2  -4 -24 4137.33 486.078   4
  -2   4 -24 4743.76 1406.42  10
  -2  -4 -24 4334.85 488.937   4
   4  -2 -24 4150.89 602.829   5
  -4  -2 -24 4576.87 490.440   4
   4   2  24 5383.36 1512.15   8
  -4  -2 -24 5906.39 1567.82  10
  -2  -4 -24 4677.42 560.371   5
   2  -4 -24 4354.55 596.460   5
  -4   2 -24 4383.07 1278.77  10
   4  -2 -24 4082.32 522.117   4
  -2   4  24 4406.89 681.293  11
   2   4  24 4596.03 723.709  11
  -4   2 -24 4539.14 529.773   5
   2   4  25 294.504 149.458   8
   2   4 -25 232.194 147.136   5
   2  -4 -25 219.497 94.0399   4
   4  -2 -25 327.981 149.066   4
   4   2 -25 346.772 204.170   5
  -4   2 -25 306.671 146.204   5
  -4  -2 -25 220.995 101.417   5
  -2  -4 -25 168.919 93.6336   5
   2  -4 -25 332.796 172.816   5
   4  -2 -25 219.341 71.7885   5
  -2   4  25 545.874 593.704   8
  -2   4 -25 201.826 179.834  10
  -2  -4 -25-41.6681 489.884  10
  -4  -2 -25 445.066 392.157  10
  -2  -4 -25 251.774 135.652   4
   2   4  25-99.9504 228.482  11
  -4  -2 -25 320.585 128.911   4
  -4   2 -25 195.463 204.971  10
   4   2  25 56.5503 235.638   8
  -2   4  25 0.81491 330.361  11
  -4   2  25-8.66660 151.725  11
   4   2  25 140.619 77.7847  11
  -2   4 -25 287.287 134.278   5
   2   4 -26 85.9522 81.2527   5
  -2   4 -26 104.806 93.3464   5
  -2  -4 -26-85.5351 271.825  10
  -4  -2 -26-77.3602 56.2249   4
  -4  -2 -26 72.0080 72.5769   5
  -2  -4 -26-139.165 120.643   5
   2   4  26-419.504 339.799  11
   4   2  26 22.7472 133.737   8
   2  -4 -26-9.95908 51.1064   4
   2   4  26 7.93357 335.534   8
   2  -4 -26 52.5103 102.633   5
  -2   4  26 659.004 676.705   8
  -2  -4 -26-22.2990 62.1016   4
  -2   4  26-45.7553 282.956  11
  -4   2 -26-132.804 154.091  10
  -4  -2 -26-401.479 468.240  10
   4   2 -26-101.101 54.3958   5
   4  -2 -26-4.29971 95.7586   4
  -2   4 -26-479.364 654.830  10
   4   2  26 259.359 91.5207  11
   4  -2 -26 29.4868 39.8853   5
  -4   2 -26 36.8869 88.6694   5
  -2   4 -27 934.852 287.995   5
  -4  -2 -27 947.471 276.245   5
  -2  -4 -27 1571.02 952.908  10
  -2   4  27-38.1496 429.582   8
   4   2 -27 857.179 316.321   5
  -2  -4 -27 742.340 236.302   4
   4   2 -27 1257.76 752.870   9
   4   2  27 913.616 687.724   8
   2   4  27 752.051 333.781  11
   2  -4 -27 861.160 243.252   4
  -4   2 -27 91.2724 319.271  10
  -4   2 -27 728.111 228.010   5
   2   4  27 276.834 550.948   8
  -2   4 -27 221.984 175.149  10
  -4  -2 -27 527.195 671.479  10
   4  -2 -27 940.680 321.380   5
   2   4 -27 919.096 311.945   5
   2  -4 -27 883.060 302.961   5
   4  -2 -27 795.856 265.378   4
  -2   4  27 454.835 341.658  11
  -4  -2 -27 747.153 210.919   4
  -2  -4 -27 1119.24 514.061   5
   2   4 -28 141.736 67.9631   5
   2  -4 -28 65.8162 99.5008   4
  -2   4 -28 52.5192 137.869  10
  -2   4 -28 199.618 161.569   5
   4  -2 -28 141.250 124.977   4
  -4   2 -28 214.337 108.743   5
  -4  -2 -28 163.020 115.539   4
  -4  -2 -28 236.002 238.352  10
   2   4  28 185.225 165.418  11
   4  -2 -28 89.6651 142.155   5
  -2  -4 -28 126.642 230.540  10
  -2  -4 -28 208.521 166.203   5
  -4  -2 -28 148.264 152.779   5
   2   4  28-338.025 452.023   8
  -4   2 -28 426.089 477.141  10
  -2   4  28 435.558 611.365   8
  -2   4  28 355.520 191.772  11
  -2  -4 -28 123.637 25.6066   4
   2  -4 -28 340.361 184.523   5
   4   2 -28 80.9362 101.186   5
  -2  -4 -29 714.463 201.090   5
  -2   4  29 684.606 297.867  11
  -2   4 -29 611.601 226.100   5
  -4  -2 -29 882.702 730.347  10
  -4  -2 -29 597.912 203.815   4
  -2   4 -29 244.071 458.789  10
   4  -2 -29 468.450 202.704   4
   2  -4 -29 625.103 215.356   4
  -2  -4 -29 713.917 211.628   4
   2   4  29 134.306 392.617   8
  -4   2 -29 708.861 937.287  10
  -2  -4 -29 559.760 876.803  10
   4  -2 -29 420.761 187.793   5
  -4  -2 -29 706.316 243.379   5
   2  -4 -29 682.256 284.230   5
   2   4 -29 647.867 284.187   5
   2   4  29 293.523 192.914  11
  -2   4  29-125.574 609.672   8
  -4   2 -29 704.808 238.283   5
   4   2 -29 608.424 317.399   5
   2   4 -30-69.7012 116.927   5
  -4  -2 -30 27.2381 25.7751   4
   2   4  30 187.982 180.661  11
  -2  -4 -30 68.0861 108.521   4
  -4   2 -30-38.5426 78.7652   5
  -4  -2 -30-98.1438 84.7752   5
   4   2 -30-79.0158 174.074   5
   2  -4 -30-4.26894 90.7349   5
  -2  -4 -30-9.59552 116.260   5
  -2   4 -30-26.8259 136.648   5
   4  -2 -30-17.7676 107.872   5
   2  -4 -30 45.8351 69.5973   4
   4  -2 -31 152.911 125.506   5
   2  -4 -31-14.2815 67.9557   4
   2  -4 -31 86.1292 76.5488   5
  -2   4 -31 165.680 83.7549   5
   4   2 -31 100.756 136.255   5
  -4  -2 -31 169.948 103.743   4
  -2  -4 -31 225.696 168.487   5
  -4  -2 -31 187.769 105.189   5
  -4   2 -31 225.923 153.529   5
   2   4 -31 146.792 139.596   5
  -2  -4 -31 173.412 109.101   4
  -4  -2 -32 367.191 194.270   5
   2  -4 -32 301.061 145.423   4
   2   4 -32 469.259 226.744   5
  -4   2 -32 493.919 183.762   5
  -2  -4 -32 287.524 122.150   4
   4   2 -32 363.114 190.353   5
   4  -2 -32 284.170 77.9977   5
  -2  -4 -32 473.018 191.941   5
  -4  -2 -32 393.265 151.350   4
   2  -4 -32 578.685 243.189   5
  -2   4 -32 406.908 206.474   5
  -4  -2 -33 146.244 123.241   5
  -2  -4 -33-22.4616 67.4200   5
   2  -4 -33-26.0043 59.7876   4
  -4   2 -33-68.6428 41.6298   5
   2   4 -33-160.894 165.831   5
   4  -2 -33-49.4994 89.3804   5
  -2   4 -33 56.0699 68.2463   5
   2  -4 -33 82.6327 184.588   5
   4   2 -33 106.017 171.442   5
  -2  -4 -33-30.0802 97.3922   4
  -2  -4 -34 988.579 305.130   5
  -4  -2 -34 981.200 293.092   5
  -2   4 -34 965.669 290.376   5
   4   2 -34 603.429 225.076   5
   2   4 -34 570.652 235.481   5
  -4   2 -34 882.176 264.157   5
   2  -4 -34 1091.79 352.817   5
  -2  -4 -34 837.824 242.608   4
   4  -2 -34 798.568 299.494   5
   2  -4 -35 18.5432 44.2449   5
   2   4 -35-131.641 155.188   5
  -2  -4 -35-54.5360 54.2925   5
   4  -2 -35 85.3241 168.626   5
  -4   2 -35 46.6863 58.1392   5
   4   2 -35-38.3575 100.960   5
  -4  -2 -35-18.9241 63.7290   5
  -2  -4 -35 35.0305 68.8112   4
  -2   4 -35 87.3085 75.0644   5
  -4  -2 -36 403.029 165.349   5
   2  -4 -36 101.760 231.289   5
  -2   4 -36 558.975 206.719   5
   4   2 -36 277.956 145.205   5
   4  -2 -36 104.082 209.047   5
  -2  -4 -36 499.956 188.280   5
  -4   2 -36 417.324 180.675   5
   2   4 -36 523.877 227.658   5
   2  -4 -37 51.0830 126.885   5
   4  -2 -37-13.4695 111.954   5
  -2  -4 -37-3.68566 83.2114   5
  -4  -2 -37-33.9101 63.9932   5
   4   2 -37-58.6796 96.5391   5
  -4   2 -37 12.0939 43.3497   5
  -2   4 -37 228.900 154.395   5
   2   4 -37 114.907 141.477   5
  -2   4 -38 302.542 148.837   5
   4   2 -38 416.744 174.484   5
  -4  -2 -38 616.575 221.394   5
   4  -2 -38 123.346 253.064   5
  -2  -4 -38 458.516 190.675   5
   2  -4 -38 418.492 192.381   5
   2   4 -38 588.673 208.914   5
  -4   2 -38 408.092 165.484   5
  -4   2 -39 30.5774 56.8830   5
  -2  -4 -39 125.862 206.569   5
   4  -2 -39 210.528 157.063   5
  -4  -2 -39 114.712 106.245   5
   2  -4 -39 2.82693 66.8127   5
   4   2 -39 19.2451 31.1059   5
  -2   4 -39 153.908 103.459   5
   2   4 -39-42.8132 76.0188   5
   2  -4 -40-12.2847 64.3616   5
   4  -2 -40 94.8291 83.2983   5
  -2  -4 -40 62.7920 102.507   5
  -4   2 -40-14.5473 45.4660   5
  -4  -2 -40 16.7407 60.2312   5
  -2  -4 -41 4.53124 30.7096   5
  -4  -2 -41 7.47694 44.2601   5
   2  -4 -41 51.9944 94.3477   5
   4  -2 -41 191.726 125.902   5
  -4   2 -41 203.776 108.760   5
  -4  -2 -42 101.195 110.766   5
   2  -4 -42 24.7915 53.7038   5
  -2  -4 -42 116.198 80.7827   5
   3   4   0 34638.4 1747.80   8
   4   3   0 34510.7 1515.29   8
  -3  -4   0 31808.0 1724.43   2
  -4  -3   0 31136.7 1655.54   2
  -4   3   0 30745.0 860.109   2
   3  -4   0 31107.9 1128.17   2
   3  -4   0 39744.5 2058.30   9
   4  -3   0 35972.7 2122.92   9
   3  -4  -1 14945.7 1654.37   9
   4   3  -1 8511.65 742.992   8
   4  -3   1 13730.7 1452.47   9
  -3  -4   1 7899.65 857.141   2
   4   3   1 8521.59 797.664   8
  -3  -4  -1 7484.49 844.436   2
   3   4   1 8529.60 897.434   8
   4  -3  -1 11876.6 1455.76   9
   3  -4  -1 7885.32 545.418   2
   3  -4   1 7740.81 599.457   2
  -4  -3   1 7819.07 821.558   2
   3  -4   1 17087.7 2351.12   9
   4   3   2 610.048 467.437   8
   4  -3  -2 3399.19 1135.67   9
   4  -3   2 2853.07 1057.79   9
   4   3  -2 850.541 366.270   8
   3  -4  -2 3426.65 1082.50   9
  -3  -4  -2 3325.01 652.399  10
   3  -4   2 3102.56 1009.15   9
   3   4   2 871.590 397.119   8
  -3  -4   2 143.612 198.072   2
   3   4   3 1463.09 327.592   8
  -4  -3   3 1554.36 351.995   2
   3  -4   3-859.761 841.800   9
   3  -4   3 1573.09 285.956   2
   4  -3  -3 4489.06 1936.64   9
  -3  -4  -3 1287.28 397.511  10
  -3  -4   3 1629.05 392.589   2
  -4  -3  -3 776.597 287.576  10
   3  -4  -3-329.614 619.747   9
  -3   4  -3 1265.16 274.072  10
   4   3   3 1423.60 316.332   8
   3  -4  -3 1790.58 252.705   2
   4  -3   3-1059.82 869.451   9
  -4   3   3 4951.66 844.326   8
  -4   3  -4 11793.9 900.855  10
  -4   3   4 13790.4 959.986   8
  -3   4  -4 11476.0 743.048  10
   3  -4  -4 14780.1 1249.27   9
   4   3   4 13346.2 1262.78   8
  -3  -4   4 10329.4 999.911   2
  -3   4   4 11589.5 967.188   8
   3  -4   4 14021.2 1297.62   9
   3   4   4 12584.4 1241.30   8
   3  -4  -4 12207.7 723.467   2
  -4  -3   4 10499.6 957.726   2
   4   3   4 11542.4 795.830   9
   4  -3   4 12381.9 1160.70   9
   4  -3  -4 14075.4 1774.86   9
  -3  -4  -4 11408.1 758.864  10
   3  -4  -5 983.087 171.003   9
  -4  -3   5 1528.35 371.719   2
  -4   3  -5 610.582 138.721  10
  -4   3   5 1732.13 322.850   8
   4   3   5 1532.60 335.863   8
   3  -4   5 1353.48 219.592   9
  -4  -3  -5 756.296 217.020  10
  -3   4   5 1084.06 271.460   8
   4  -3  -5 911.108 134.744   2
   3   4   5 1506.15 391.551   8
  -3   4  -5 1196.23 113.771  10
  -3  -4   5 1678.96 401.960   2
   4   3   5 1136.28 161.643   9
   4  -3   5 1142.76 223.582   9
  -3  -4  -5 744.193 240.136  10
   4  -3  -5 1117.83 214.829   9
  -4   3   5 1308.04 151.970   1
   3  -4   6 4335.73 677.174   9
  -4   3  -6 2938.98 493.901  10
  -4  -3  -6 3525.01 499.361  10
   4  -3  -6 3521.44 647.735   9
  -3  -4  -6 3673.97 505.383  10
   3  -4  -6 4237.17 661.629   9
   4   3   6 2343.28 215.599   9
   4  -3   6 3980.36 656.443   9
  -3   4   6 3654.07 566.807   8
  -3   4  -6 3494.99 461.060  10
   4   3   6 4312.86 674.996   8
  -4   3   6 3616.52 494.335   8
  -4   3   6 4061.10 306.977   1
   3   4   6 3958.57 657.997   8
  -3  -4   6 4039.36 656.804   2
  -4  -3   6 4389.25 630.383   2
   3  -4   7 4683.81 700.700   9
  -3  -4  -7 4271.67 574.347  10
  -3   4  -7 4195.39 546.592  10
  -4   3  -7 3032.66 577.495  10
  -4  -3   7 4239.39 639.056   2
  -4  -3  -7 4544.93 641.364  10
   3   4   7 4567.59 792.028   8
   4  -3   7 4607.77 712.846   9
  -3   4   7 4825.85 652.920   8
   4  -3  -7 4241.28 773.551   9
  -4   3   7 4180.13 564.939   8
   4   3   7 5046.44 815.243   8
   3  -4  -7 4702.43 743.388   9
  -3  -4   7 4017.46 665.495   2
  -4   3   7 4089.37 379.415   1
  -4  -3  -8 105.596 103.131  10
  -4   3   8 125.653 158.700   8
   3   4   8 51.4657 122.653   8
  -3   4   8 67.0885 85.8459   8
   3  -4   8 67.3515 121.884   9
   4  -3   8 194.589 154.200   9
   4   3   8 4.97164 80.0862   8
  -3  -4  -8 30.3463 163.634  10
  -3   4  -8 89.7293 73.4217  10
   3  -4  -8 273.513 91.6287   9
  -4  -3   8 230.754 158.178   2
   4  -3  -8-40.2254 216.896   9
  -4   3  -8 69.1390 59.9388  10
  -3  -4   8 221.484 222.910   2
  -4   3   9 27148.1 1595.07   8
   4  -3   9 30006.0 1880.94   9
   3   4   9 25888.7 2061.47   8
  -4  -3   9 27519.7 1743.93   2
  -3   4   9 25379.0 1689.71   8
  -3  -4  -9 25707.6 1721.54  10
   3  -4  -9 35110.7 2303.79   9
  -3  -4   9 27265.0 1794.21   2
   4  -3  -9 27905.7 2089.06   9
   4   3   9 29203.6 2207.49   8
  -3   4  -9 26722.7 1524.54  10
  -4   3  -9 25324.4 1591.62  10
  -4  -3  -9 28120.0 1846.66  10
  -4  -3  10 1643.87 442.204   2
   4  -3 -10 2095.56 614.021   9
  -4   3 -10 1869.17 388.783  10
  -3   4  10 1977.36 485.102   8
  -3  -4  10 1869.61 491.818   2
  -4  -3 -10 1630.81 521.906  10
   3   4  10 1857.25 550.088   8
   3  -4 -10 1850.81 501.283   9
  -3  -4 -10 1814.47 476.677  10
   4   3  10 2169.05 665.412   8
  -3   4 -10 2006.32 392.325  10
  -4   3  10 1932.77 439.126   8
  -3   4  11 11851.3 1274.95   8
   3   4  11 12829.1 1549.23   8
  -4  -3  11 11494.0 1194.58   2
   3  -4 -11 12205.7 1245.89   9
   4   3  11 12796.5 1656.91   8
  -3  -4  11 12127.5 1268.56   2
  -3  -4  11 12236.8 1203.53   1
   4  -3 -11 9971.48 1279.63   9
  -4  -3 -11 12460.6 1242.18  10
  -3  -4 -11 12220.8 1208.38  10
  -3   4 -11 10724.0 1076.49  10
  -4   3  11 12745.2 1279.80   8
  -4   3 -11 12186.0 1193.88  10
   4   3  12 23032.7 4068.11   8
   4  -3 -12 710.949 725.789   9
   3  -4 -12 861.362 849.157   9
  -4   3  12 459.223 312.988   8
   3   4  12 7272.34 3174.53   8
  -3  -4  12 762.690 372.857   2
  -4  -3  12 728.977 300.789   1
  -3  -4  12 803.713 362.665   1
  -4  -3 -12-599.955 323.228  10
  -3   4  12 397.118 229.200   8
  -3  -4  13 1899.52 507.745   1
  -4  -3  13 1780.89 490.469   1
   3   4  13 1415.04 488.605   8
   3  -4 -13 720.992 332.597   9
   4   3  13 1851.34 467.399   3
   4   3 -13 1710.76 382.985   3
  -3   4  13 1677.82 520.094   8
   4   3  13 1255.37 161.733   8
  -4   3  13 1472.80 531.964   8
   4  -3 -13 233.306 289.924   9
   3  -4 -14 14981.9 1725.08   9
  -3   4 -14 14002.0 1474.73  10
  -3  -4  14 12139.8 1384.07   1
   3   4  14 14087.4 1933.99   8
   4   3  14 11664.8 2073.74   8
   4   3  14 12863.4 1227.56   3
  -4   3 -14 14296.8 1533.09  10
   4   3 -14 13277.1 1158.25   3
  -4   3  14 12674.8 1661.58   8
  -4  -3  14 12396.6 1295.99   1
  -3   4  14 13102.9 1579.26   8
   4  -3 -15 544.640 304.267   9
   3  -4 -15 1723.43 252.635   9
  -3  -4 -15 915.122 258.436  10
  -3   4 -15 472.869 305.676  10
   3   4  15 1912.21 673.416   8
  -4  -3 -15-214.595 721.952  10
  -3   4  15 2260.79 692.139   8
  -4   3 -15 233.119 364.483  10
  -4  -3  15 2885.85 646.329   1
   4   3 -15 2883.86 521.195   3
  -4   3  15 2311.69 680.052   8
  -3  -4  15 2521.74 649.693   1
   4   3  15 1918.14 645.553   8
  -3   4 -16 7392.67 1323.15  10
  -3  -4  16 4545.48 877.858   1
  -4   3 -16 7606.23 1511.40  10
   3   4  16 4496.52 1129.14   8
  -4  -3 -16 6565.76 1315.82  10
  -3   4  16 4049.42 1001.63   8
   4   3  16 5119.93 1225.90   8
   4  -3 -16 2396.12 779.443   9
  -4  -3  16 4891.82 882.309   1
  -3  -4 -16 5748.40 1167.69  10
   3  -4 -16 3838.27 628.859   9
  -4   3  16 4380.16 1032.52   8
  -4  -3 -17-619.350 482.596  10
  -3   4  17-96.8046 194.734   8
   4  -3 -17-96.9721 175.947   9
   3  -4 -17-277.330 190.391   9
  -3  -4 -17-331.154 384.625  10
  -4   3 -17 95.3327 116.688  10
   3   4  17 56.8234 340.251   8
  -4   3  17-228.990 359.034   8
   4   3  17-65.8412 301.786   8
  -3   4 -17-322.408 238.258  10
  -4  -3  17 110.250 142.416   1
  -3  -4  17 8.12984 128.664   1
  -3   4 -18 10535.7 1440.96  10
   4  -3 -18 11186.8 1576.76   9
   3   4  18 12938.7 2188.48   8
   4   3  18 12021.3 2112.12   8
  -4  -3 -18 11774.4 1594.40  10
  -4   3 -18 10034.3 1507.84  10
  -3   4  18 10465.0 1806.47   8
   3  -4 -18 11343.1 1465.69   9
  -3  -4 -18 10855.7 1504.87  10
  -4  -3  18 11198.8 1569.83   1
  -4   3  18 11652.9 1796.42   8
  -3  -4  18 11025.0 1600.51   1
  -4   3  19 1414.27 581.922   8
  -4  -3 -19 1298.71 577.150  10
  -4   3 -19 739.317 487.101  10
  -3  -4  19 1425.52 568.863   1
   4   3  19 1438.25 821.224   8
   3  -4 -19 1637.20 598.561   9
   4  -3 -19 873.531 229.636   9
  -3  -4 -19 902.678 375.222  10
  -3   4 -19 875.759 377.581  10
  -3   4  19 1186.76 665.043   8
  -4  -3  19 1447.63 538.803   1
   3   4  19 1717.77 851.197   8
  -3   4  20 7457.62 1608.62   8
  -3  -4 -20 7450.36 1400.72  10
   3   4  20 9608.78 1957.82   8
   4  -3 -20 7297.52 1339.18   9
  -3   4 -20 7261.88 1267.03  10
  -4   3  20 7947.12 1560.17   8
  -4  -3 -20 7718.05 1421.70  10
   4   3  20 7117.92 1720.09   8
  -4   3 -20 6282.95 1275.98  10
  -4  -3  20 7549.51 1344.76   1
  -4   3 -21-2.10453 116.007  10
  -3   4  21 189.977 333.819   8
  -4   3  21 323.899 379.812   8
  -4  -3 -21 301.836 315.909  10
   3   4  21 45.0184 362.994   8
   4  -3 -21-94.7237 223.018   9
  -3  -4 -21 403.653 458.131  10
   4   3  21 307.435 435.112   8
  -3   4  22 2780.29 1032.72   8
   3   4  22 2153.66 505.265  11
   4   3  22 3191.42 661.475  11
  -3  -4 -22 2559.65 384.160   5
  -3  -4 -22 2708.44 372.018   4
  -4   3 -22 1582.24 771.701  10
   4   3  22 3075.03 1207.31   8
   4  -3 -22 2476.97 377.433   4
   3   4  22 2810.81 1093.64   8
  -4   3  22 2626.15 880.122   8
   3  -4 -22 2855.56 481.779   5
   3   4 -22 2649.79 506.802   5
  -3   4  22 3057.99 692.457  11
   4  -3 -22 2393.42 450.929   5
   4  -3  22 2955.87 551.457   7
  -3  -4 -22 3121.19 937.308  10
   3  -4  22 2285.24 488.165   7
  -4   3  22 3954.16 635.536  11
   4  -3 -22 2599.84 816.265   9
   4   3 -22 2735.84 530.763   5
   3  -4 -22 2441.17 383.291   4
  -4  -3 -22 2809.04 979.702  10
  -3   4 -22 2372.12 803.479  10
  -3   4 -23 2088.47 360.292   5
  -4  -3 -23 2033.62 845.190  10
  -4  -3 -23 2203.15 375.830   5
  -3  -4 -23 2210.01 346.863   4
   3  -4 -23 1989.70 339.881   4
  -3   4  23 1728.15 406.802  11
  -4   3  23 1215.74 556.845   8
  -4   3 -23 2124.43 351.312   5
  -3   4  23 2247.85 977.461   8
   4  -3  23 1579.77 392.646   7
   4  -3 -23 2072.47 358.818   4
   3   4  23 1927.67 502.507  11
   4  -3 -23 2048.21 403.248   5
   4   3 -23 2019.49 455.395   5
  -4   3 -23 1486.34 654.651  10
   3   4 -23 2219.03 472.298   5
   3   4  23 2387.15 1069.86   8
  -4   3  23 2072.96 437.611  11
   3  -4  23 1674.76 441.352   7
   3  -4 -23 2075.08 376.109   5
  -3  -4 -23 2131.56 842.274  10
  -3  -4 -23 2217.84 372.403   5
   4   3  23 1765.45 398.879  11
  -4  -3 -23 2053.44 321.592   4
  -3   4 -23 1842.91 759.266  10
   4   3  23 1817.45 978.209   8
  -3  -4 -24 2189.25 398.342   5
  -4   3 -24 2088.54 357.149   5
   3   4  24 2046.06 990.748   8
  -3   4  24 1998.09 991.485   8
  -3   4  24 2395.36 505.420  11
  -4  -3 -24 1111.83 527.083  10
   4   3 -24 2098.28 473.655   5
   3   4 -24 2397.07 483.362   5
  -3  -4 -24 2216.29 355.295   4
   4   3  24 2038.10 999.143   8
  -4   3 -24 2029.19 802.947  10
   4  -3 -24 2092.07 432.093   5
   4   3  24 2367.22 479.455  11
   3   4  24 1689.13 428.968  11
  -4   3  24 1759.00 755.380   8
  -4  -3 -24 2098.21 380.172   5
  -4   3  24 2700.31 531.670  11
  -3   4 -24 2122.27 368.522   5
  -4  -3 -24 2238.84 342.586   4
  -3   4 -24 1843.52 741.514  10
   3  -4 -24 2245.41 429.931   5
   4  -3  24 2045.91 488.554   7
   4  -3 -24 2013.14 355.854   4
   3  -4 -24 1972.72 345.520   4
  -3  -4 -24 1293.96 742.842  10
  -4  -3 -25 3842.69 464.741   4
   3   4 -25 3739.09 650.128   5
   3   4  25 3360.92 1366.39   8
   3  -4 -25 3830.04 590.527   5
   4   3 -25 3837.55 642.233   5
  -4   3 -25 3823.47 489.836   5
   4   3  25 3732.69 697.787  11
   3  -4 -25 3622.46 491.244   4
  -3  -4 -25 3676.78 469.428   4
   4  -3 -25 3379.28 477.154   4
  -3   4 -25 3157.33 1012.25  10
  -3  -4 -25 3289.52 1167.39  10
  -4  -3 -25 3694.29 526.879   5
  -4   3 -25 3061.45 1052.68  10
   3   4  25 4244.78 756.924  11
  -4  -3 -25 3992.75 1231.35  10
  -3   4 -25 3710.38 522.931   5
  -4   3  25 2544.68 930.635   8
   4   3  25 3310.61 1304.38   8
  -3   4  25 3329.51 1214.07   8
   4  -3 -25 3775.42 608.283   5
  -4   3  25 3585.52 637.085  11
  -3  -4 -25 3679.77 536.558   5
  -3   4  25 3777.22 639.937  11
  -3  -4 -26 88.2532 126.558   5
  -4   3 -26 323.018 322.695  10
  -3   4 -26 65.9575 422.438  10
  -4  -3 -26 97.6990 89.6530   4
  -4   3 -26 897.096 525.491   5
   4   3 -26 39.8751 120.498   5
   4   3  26-57.8920 351.078   8
  -3  -4 -26 204.874 144.710   4
   3   4  26 895.607 998.134   8
   3   4 -26 123.191 110.825   5
  -3   4 -26 149.026 122.802   5
   3  -4 -26 98.6309 132.772   5
  -4   3  26 445.296 304.718  11
  -4  -3 -26 138.800 107.941   5
  -4  -3 -26-374.707 356.660  10
   4  -3 -26 145.549 179.138   5
   4   3  26 323.270 259.030  11
   3  -4 -26 186.898 131.584   4
  -3   4  26 1258.69 1313.88  11
   3   4  26 397.835 356.619  11
   4  -3 -26 22.3068 40.5087   4
  -3   4  26 325.920 934.601   8
   3   4  27 657.958 443.875   8
  -4  -3 -27 501.754 184.726   5
  -3  -4 -27 341.053 419.561  10
  -3   4 -27 599.736 221.354   5
   4   3  27 377.163 405.842  11
  -3   4  27 512.342 323.219  11
   3   4  27 587.333 425.514  11
   3  -4 -27 423.266 189.760   4
   3   4 -27 452.336 178.094   5
  -4   3 -27 692.683 226.469   5
  -3   4 -27 742.246 883.980  10
   4  -3 -27 442.505 169.670   4
  -4  -3 -27 715.849 193.891   4
  -3  -4 -27 738.934 244.177   4
  -3   4  27 100.835 233.037   8
  -4   3 -27 484.011 577.320  10
  -3  -4 -27 695.368 253.349   5
   4   3 -27 511.728 254.598   5
   4  -3 -27 417.815 210.078   5
   3  -4 -27 508.257 216.732   5
   4   3  27 369.998 497.393   8
   4   3  28 539.409 637.039   8
  -4  -3 -28 635.616 233.829   5
   4  -3 -28 674.684 272.066   5
   3  -4 -28 653.398 249.705   5
  -3   4  28 92.5665 206.206  11
   3  -4 -28 696.100 224.232   4
  -3   4 -28 727.747 605.473  10
   3   4  28 563.662 541.143   8
   3   4  28 294.254 307.080  11
   4   3 -28 604.483 312.258   5
   3   4 -28 520.800 255.600   5
  -3  -4 -28 134.082 600.755  10
   4  -3 -28 620.817 253.305   4
  -3  -4 -28 686.981 200.600   4
  -4   3 -28 327.914 528.130  10
  -3  -4 -28 743.165 259.402   5
  -4  -3 -28 725.349 672.075  10
  -4  -3 -28 499.865 180.844   4
  -3   4 -28 530.151 226.442   5
  -4   3 -28 487.321 177.928   5
  -4  -3 -29 2541.18 455.909   5
   3   4 -29 2574.44 513.982   5
   3  -4 -29 2201.57 482.981   5
  -3   4 -29 1871.68 1125.39  10
  -4   3 -29 2263.89 410.685   5
   4   3  29 2048.96 1062.28   8
   4   3 -29 2168.63 505.846   5
   4  -3 -29 1954.21 368.573   4
   3   4  29 1319.80 463.675  11
   3  -4 -29 2317.62 407.769   4
   4  -3 -29 2299.56 501.688   5
  -3  -4 -29 2143.20 1159.04  10
  -3  -4 -29 2384.22 391.428   4
  -4   3 -29 1482.68 634.134  10
  -3  -4 -29 2584.69 480.202   5
  -3   4 -29 2206.99 416.403   5
  -4  -3 -29 2541.40 1068.04  10
  -3   4  29 1966.13 472.948  11
  -4  -3 -29 2402.98 381.043   4
   3   4  29 1654.96 877.275   8
   3   4 -30 287.468 192.022   5
  -3  -4 -30 234.195 157.509   5
   4   3 -30 146.763 96.5531   5
  -3  -4 -30 244.297 142.865   4
   4  -3 -30 264.242 160.937   4
   3  -4 -30 202.598 139.197   5
  -3   4 -30 192.423 147.393   5
   4  -3 -30 215.490 160.900   5
  -4   3 -30 228.399 151.766   5
  -4  -3 -30 262.065 146.703   5
  -4  -3 -30 218.149 90.0035   4
   3  -4 -30 99.5823 55.5977   4
   3  -4 -31 946.956 358.835   5
  -4  -3 -31 965.775 310.515   5
   3  -4 -31 2132.08 574.227   4
  -3  -4 -31 1053.46 333.341   5
   4  -3 -31 1012.54 339.273   5
  -4  -3 -31 921.809 256.252   4
  -4   3 -31 747.131 257.370   5
   3   4 -31 1046.15 400.057   5
   4   3 -31 721.035 321.668   5
  -3   4 -31 994.989 298.528   5
  -3  -4 -31 879.998 238.847   4
  -4  -3 -32 52.3851 61.0363   4
   3  -4 -32 13.2978 102.723   5
  -4  -3 -32 112.306 138.766   5
   3  -4 -32 85.0485 53.1383   4
  -3   4 -32 0.58411 103.374   5
  -3  -4 -32 63.6261 56.5565   5
  -4   3 -32 96.6307 119.539   5
   4  -3 -32 6.08253 76.2010   5
   3   4 -32 150.427 211.125   5
   4   3 -32-75.3727 81.7643   5
  -3  -4 -32 41.7057 105.828   4
   3  -4 -33 242.468 206.362   5
   3  -4 -33 191.490 99.0344   4
  -4  -3 -33 64.2487 41.7545   4
  -3  -4 -33 108.500 72.0719   4
  -3  -4 -33 107.378 99.6601   5
   4  -3 -33 504.169 216.667   5
  -3   4 -33 234.028 133.324   5
   3   4 -33 118.945 40.5284   5
  -4   3 -33 80.5861 82.6780   5
   4   3 -33-21.8464 115.088   5
  -4  -3 -33 40.2787 92.8777   5
  -4  -3 -34 766.958 212.417   4
  -4   3 -34 741.451 230.691   5
   3   4 -34 513.879 175.740   5
  -3  -4 -34 805.698 220.270   4
   4  -3 -34 824.285 339.324   5
  -3   4 -34 717.047 267.093   5
   4   3 -34 634.667 247.106   5
  -4  -3 -34 733.021 250.156   5
  -3  -4 -34 887.056 272.930   5
   3  -4 -34 816.636 304.968   5
   3  -4 -35 83.7805 137.484   5
  -3  -4 -35-45.4789 57.3813   4
   3   4 -35-1.71597 139.435   5
   4   3 -35 14.1884 53.5394   5
   4  -3 -35 59.7587 126.270   5
  -4   3 -35 15.9884 49.6080   5
  -3   4 -35 53.3693 45.8680   5
  -4  -3 -35-123.696 136.134   5
  -3  -4 -35-5.11331 38.0005   5
  -3   4 -36 175.191 138.022   5
   4  -3 -36-8.62230 82.0787   5
  -3  -4 -36 79.7539 130.505   5
  -4   3 -36-11.0684 111.329   5
   4   3 -36 186.230 137.773   5
  -4  -3 -36 11.5453 64.5126   5
   3   4 -36 73.6561 66.7239   5
   3  -4 -36-5.47833 94.4320   5
   4  -3 -37 116.810 166.885   5
   3  -4 -37 196.897 168.896   5
  -4   3 -37 343.190 199.083   5
  -3   4 -37 71.9885 75.4291   5
   4   3 -37-132.125 153.534   5
  -3  -4 -37 72.4259 160.684   5
  -4  -3 -37 147.588 121.552   5
   3   4 -37 179.378 166.866   5
   4   3 -38 131.117 121.239   5
  -3  -4 -38 12.4994 91.1494   5
   3   4 -38 141.837 131.951   5
   3  -4 -38 40.5234 53.8534   5
  -4  -3 -38 5.84026 79.2227   5
  -4   3 -38 135.046 92.3288   5
  -3   4 -38 117.733 101.357   5
   4  -3 -38 63.7534 138.170   5
   4  -3 -39 113.446 64.3370   5
  -3   4 -39 260.213 99.0962   5
   3  -4 -39 173.313 165.981   5
   4   3 -39 84.7858 54.9598   5
  -4   3 -39 245.932 134.949   5
  -4  -3 -39 100.832 155.440   5
  -3  -4 -39 310.008 166.399   5
  -4  -3 -40 80.9524 58.9054   5
  -3  -4 -40 126.726 80.8279   5
  -4   3 -40 61.0704 42.2779   5
   3  -4 -40 32.9775 50.3205   5
   3  -4 -41 39.5845 37.8271   5
  -3  -4 -41 36.0290 34.6385   5
  -4  -3 -41 33.8247 40.2711   5
  -3  -4 -42-34.2472 60.2443   5
   3  -4 -42-28.9271 60.1997   5
  -4  -3 -42 96.2495 87.2708   5
   4  -4   0 17047.3 1396.49   9
  -4  -4   0 17932.6 1358.19   2
   4   4   0 17602.9 1206.49   8
  -4  -4  -1 102.873 213.653   2
   4   4   1-65.1832 136.334   8
   4  -4   1-391.523 259.923   9
  -4  -4   1 87.3911 132.464   2
   4  -4  -1-321.110 341.046   9
   4   4  -1 67.3158 75.8092   8
   4   4  -2 6914.01 750.569   8
  -4   4   2 6001.50 329.924   1
  -4  -4  -2 6417.93 574.722  10
   4  -4  -2 5171.57 325.952   2
   4   4   2 6845.92 810.211   8
   4  -4   2 7482.51 880.944   9
  -4  -4   2 6208.36 803.172   2
   4  -4  -2 6278.68 862.357   9
   4   4   3 4.29416 174.774   8
  -4  -4  -3 14.0921 94.3715  10
  -4  -4   3-15.7618 93.4879   2
   4  -4  -3 24.1089 81.2483   9
   4  -4   3-101.801 187.457   9
   4  -4  -3-21.3836 31.9058   2
  -4  -4   4 2983.12 564.775   2
   4  -4  -4 3292.20 657.031   9
   4  -4   4 3821.21 646.043   9
  -4  -4  -4 3121.82 460.412  10
  -4   4   4 3019.26 490.103   8
  -4   4  -4 3147.04 444.377  10
   4  -4  -4 2382.03 228.081   2
   4   4   4 3146.20 575.578   8
  -4  -4   5-29.9223 115.997   2
  -4   4   5-92.5424 133.846   8
   4   4   5-15.0522 37.0012   9
   4  -4   5 97.9186 148.167   9
   4  -4  -5-9.98827 99.8770   9
  -4  -4  -5-24.2748 138.581  10
  -4   4  -5-9.33678 45.3342  10
   4  -4  -5 12.7940 26.5709   2
   4   4   5 102.020 209.654   8
  -4  -4   6 14013.3 1267.77   2
   4  -4  -6 15410.6 1418.54   9
  -4   4   6 13832.6 1122.05   8
  -4  -4  -6 15234.7 1087.95  10
   4  -4   6 15247.3 1370.95   9
   4   4   6 15727.9 1412.00   8
  -4   4  -6 13458.9 1010.78  10
  -4   4  -7-79.4023 96.8597  10
   4   4   7-171.387 130.519   8
   4  -4   7-61.7354 79.0434   9
  -4  -4   7 15.9333 153.192   2
   4  -4  -7-341.903 313.411   9
  -4   4   7 7.77875 119.597   8
  -4  -4  -7 49.0958 73.3774  10
  -4  -4   8 5187.00 789.226   2
  -4   4  -8 5253.95 692.015  10
   4  -4   8 5552.54 837.478   9
  -4  -4  -8 5726.38 767.711  10
   4  -4  -8 5275.96 837.725   9
   4   4   8 5845.56 972.089   8
  -4   4   8 4963.37 697.921   8
   4  -4  -9 522.583 400.855   9
  -4  -4  -9 516.018 238.151  10
  -4   4  -9 145.712 134.465  10
   4   4   9 309.608 234.276   8
   4  -4   9 131.632 205.173   9
  -4  -4   9 158.148 174.737   2
  -4   4   9 157.962 146.900   8
  -4  -4 -10 15352.7 1303.51  10
   4   4  10 16102.8 1721.74   8
  -4  -4  10 15338.6 1434.55   2
   4  -4 -10 15457.1 1455.79   9
  -4   4  10 14627.6 1305.05   8
  -4   4 -10 15418.6 1179.67  10
   4   4  11 66.4266 311.939   8
  -4   4  11-36.8612 91.9103   8
  -4  -4  12 10715.0 1228.99   2
  -4   4 -12 6884.16 797.253  10
  -4  -4  12 10455.6 1178.70   1
   4   4  12 10246.5 1553.31   8
   4  -4 -12 6035.32 1153.12   9
  -4   4  12 9746.64 1182.49   8
  -4  -4 -12 5039.34 631.671  10
  -4  -4 -13 614.938 483.383  10
  -4   4  13 133.377 144.449   8
   4   4  13 220.198 379.024   8
   4  -4 -14 4903.97 1073.89   9
  -4  -4  14 9228.59 1198.56   1
   4   4  14 8874.85 1591.92   8
  -4   4  14 9509.67 1343.79   8
  -4   4 -14 5926.78 906.598  10
  -4  -4 -14 6422.15 904.440  10
   4   4  15 449.896 516.981   8
   4   4 -15 304.799 312.055   3
   4   4  15 20.1663 186.597   3
  -4   4  15 11.5343 266.742   8
   4  -4 -15-360.587 261.753   9
  -4  -4  15-59.4674 133.772   1
  -4   4  16 1918.15 759.154   8
  -4   4 -16 972.565 396.687  10
  -4  -4 -16 1047.94 464.299  10
   4   4  16 1299.51 719.953   8
   4  -4 -16 1184.15 585.995   9
  -4  -4  16 2226.98 603.031   1
  -4  -4  17 21.3281 191.338   1
  -4  -4 -17 124.058 226.818  10
   4  -4 -17 277.735 255.005   9
   4   4  17-143.531 221.800   8
  -4   4  17-195.043 164.594   8
  -4   4 -17-115.468 258.216  10
  -4  -4 -18 4897.56 1033.37  10
   4   4  18 4452.33 1310.74   8
  -4   4  18 5119.01 1291.92   8
  -4   4 -18 3829.82 920.275  10
  -4  -4  18 5928.06 1135.36   1
   4  -4 -18 4703.95 1078.95   9
  -4   4 -19-67.3718 137.483  10
   4  -4 -19 229.612 259.639   9
  -4   4  19-22.4647 230.221   8
   4   4  19-52.7004 503.699   8
  -4  -4 -19-228.692 252.368  10
  -4  -4  19 89.9830 72.0520   1
   4  -4 -20 1514.40 525.939   9
  -4  -4  20 2118.82 770.988   1
  -4   4  20 2037.73 888.859   8
   4   4  20 1118.61 654.411   8
  -4  -4 -20 1529.71 545.640  10
  -4   4 -20 1190.48 547.036  10
   4  -4  21-77.0004 141.069   7
   4   4  21-382.522 595.134   8
   4  -4 -21 27.0054 74.6891   4
   4  -4 -21 160.822 132.721   5
  -4  -4 -21-358.626 451.910  10
  -4   4 -21-855.926 580.266  10
  -4   4  21 14.1099 222.086   8
   4   4 -22 3991.42 654.385   5
  -4  -4 -22 2865.16 902.383  10
  -4   4 -22 3092.95 887.939  10
   4   4  22 4463.77 1417.13   8
  -4  -4 -22 3920.68 456.371   4
  -4   4  22 3948.33 674.458  11
   4  -4 -22 3787.40 556.093   5
   4  -4  22 3802.46 624.378   7
  -4   4  22 3118.62 1063.81   8
   4   4  22 2719.52 605.116  11
   4  -4 -22 4099.09 484.585   4
   4   4  23 380.240 517.030   8
  -4   4  23 198.212 179.664  11
   4  -4 -23 77.6812 141.997   5
  -4  -4 -23 99.5707 99.5562   4
  -4   4  23 434.022 404.126   8
  -4   4 -23-14.0287 71.1809   5
  -4   4 -23-179.594 254.961  10
  -4  -4 -23 316.906 506.804  10
   4  -4 -23-38.4182 80.6622   4
   4  -4  23-151.525 180.208   7
  -4  -4 -23 15.8347 49.7149   5
   4   4 -23 11.6977 141.526   5
   4   4  23-13.3141 74.8486  11
  -4   4 -24 753.622 481.457  10
   4  -4 -24 1274.48 310.618   5
   4   4  24 758.964 274.137  11
  -4  -4 -24 1374.34 272.952   4
  -4   4  24 714.792 443.322   8
  -4   4 -24 1539.04 313.772   5
   4  -4  24 1182.91 372.261   7
   4   4 -24 1264.34 346.471   5
   4  -4 -24 1373.43 275.539   4
  -4  -4 -24 1544.02 334.899   5
   4   4  24 1169.90 762.923   8
  -4   4  24 583.229 288.013  11
  -4  -4 -24 756.667 523.382  10
  -4   4 -25 17.9434 62.8140   5
   4   4 -25-62.2358 128.517   5
  -4  -4 -25 108.556 165.114   4
  -4  -4 -25-314.912 390.928  10
  -4  -4 -25-11.3115 62.4637   5
   4   4  25-307.761 321.068  11
   4  -4 -25-44.1118 81.8357   4
   4  -4 -25-62.9941 41.2967   5
  -4   4  25-189.773 308.503  11
   4   4  25-968.565 475.253   8
  -4   4 -25-538.163 498.130  10
  -4   4  25 436.671 613.193   8
   4  -4 -26 829.400 260.226   5
  -4   4  26 29.5607 308.883  11
  -4   4 -26 942.490 616.193  10
  -4  -4 -26 990.860 267.298   5
   4   4 -26 866.057 323.124   5
  -4   4 -26 985.095 253.536   5
  -4  -4 -26 1076.08 673.812  10
   4   4  26 720.636 430.569   8
   4  -4 -26 726.971 202.606   4
   4   4  26 90.8450 220.487  11
  -4  -4 -26 871.375 230.173   4
  -4   4 -27-81.1014 161.965  10
  -4  -4 -27 94.5757 110.243   4
   4   4  27 142.605 347.320   8
   4  -4 -27 67.9272 97.7872   4
   4   4  27-92.2823 187.070  11
  -4  -4 -27-23.0815 73.9358   5
  -4   4  27-80.3766 142.214  11
  -4  -4 -27 408.258 459.429  10
  -4   4 -27-14.1959 48.2548   5
   4  -4 -27 62.7297 119.967   5
   4   4 -27 143.360 182.924   5
  -4  -4 -28 1245.11 346.862   5
  -4   4  28 635.625 322.668  11
   4  -4 -28 1003.94 275.919   4
   4   4  28 1224.98 771.212   8
  -4  -4 -28 1114.56 268.364   4
  -4  -4 -28 837.106 673.895  10
   4  -4 -28 900.581 296.467   5
  -4   4 -28 993.375 678.653  10
   4   4  28 680.110 269.748  11
  -4   4 -28 1126.72 299.306   5
   4   4 -28 1068.67 372.840   5
  -4  -4 -29 172.741 139.956   4
  -4   4 -29-614.018 911.457  10
  -4  -4 -29 10.4170 86.4631   5
   4   4  29 145.361 279.359  11
   4  -4 -29 118.279 71.7573   4
  -4   4 -29 12.3725 69.6136   5
   4   4 -29-119.625 99.8546   5
   4  -4 -29 67.7719 304.233   5
  -4  -4 -29 248.156 365.451  10
   4   4  29-102.304 333.444   8
   4  -4 -30 100.726 105.104   4
   4  -4 -30 214.724 166.327   5
  -4  -4 -30 153.002 111.594   4
   4   4 -30 127.991 162.443   5
  -4   4 -30-45.3868 87.1208   5
  -4  -4 -30 179.710 156.005   5
  -4   4 -31-13.0326 79.0443   5
   4  -4 -31 120.924 72.6264   5
  -4  -4 -31-33.9381 73.7458   4
  -4  -4 -31 92.3233 61.9721   5
   4   4 -31-38.6877 83.1287   5
   4  -4 -31 88.4576 133.599   4
   4   4 -32-5.08252 107.575   5
   4  -4 -32 42.1902 60.3612   5
  -4   4 -32 105.566 119.753   5
  -4  -4 -32 140.571 121.376   4
  -4  -4 -32 124.599 142.560   5
   4   4 -33 27.7617 74.2485   5
  -4  -4 -33 91.2559 96.0204   5
  -4  -4 -33 103.969 97.5749   4
  -4   4 -33 31.2003 62.0012   5
   4  -4 -33-36.6462 147.379   5
   4  -4 -34 200.019 81.5785   5
  -4  -4 -34 323.122 218.434   5
   4   4 -34 390.743 203.887   5
  -4   4 -34 204.775 130.499   5
  -4  -4 -34 272.757 155.715   4
  -4   4 -35 67.7868 30.3421   5
  -4  -4 -35 25.5497 99.5465   4
  -4  -4 -35-3.56693 88.9690   5
   4  -4 -35 4.93830 70.6466   5
   4   4 -35 39.6492 74.1197   5
   4  -4 -36 1.19631 46.8370   5
  -4  -4 -36-34.5866 119.412   5
   4   4 -36 5.72196 62.1801   5
  -4   4 -36 69.8379 49.1007   5
   4   4 -37 123.167 100.113   5
  -4  -4 -37-25.4777 101.224   5
  -4   4 -37-21.9098 39.2100   5
   4  -4 -37 3.82912 57.2355   5
  -4  -4 -38-2.22211 104.669   5
   4  -4 -38 14.8116 95.2856   5
  -4   4 -38-70.8888 69.7946   5
  -4  -4 -39-0.02449 58.0315   5
   4  -4 -39-0.31913 85.7444   5
  -4  -4 -40-39.3304 52.4068   5
   4  -4 -40 161.552 98.0825   5
  -4  -4 -41 50.1293 27.2603   5
   4  -4 -41 150.120 75.9498   5
  -4  -4 -42 77.6858 62.7730   5
   0  -5   0 72.1438 163.125   2
   5   0   0 719.441 1022.61   9
   0  -5   1 66670.2 2368.89   2
   5   0  -1 68530.3 2906.78   9
   5   0   1 63153.9 2945.45   3
  -5   0   1 66968.2 1761.29   2
   0  -5  -1 68694.8 2409.64   2
   0  -5  -1 74343.0 2433.80   9
   5   0   1 67289.5 2564.91   9
   5   0  -1 68142.1 3012.93   3
   5   0   2 939.292 335.578   8
   5   0   2 804.378 565.322   3
   5   0  -2 1020.36 588.330   3
   0  -5  -2 1090.54 569.413   9
   0  -5   2 96.9193 136.369   2
   0   5   2 1623.14 691.493   8
   0  -5  -2 145.852 172.166   2
   0   5   3 117043. 3516.02   8
  -5   0   3 116337. 2177.05   2
   0  -5   3 118157. 3228.05   2
   5   0  -3 120811. 3856.61   3
   5   0   3 110302. 3776.66   3
   5   0   3 108935. 3055.39   9
   5   0  -3 111156. 3913.59   9
   0  -5  -3 111354. 2710.37   9
   5   0   3 114926. 2719.94   8
   0  -5   4 22.2960 97.4867   2
   0   5  -4 441.724 209.410  10
   5   0  -4 265.068 215.983   3
   0   5   4 103.607 297.663   8
   0  -5  -4 1071.44 380.668  10
   0  -5  -4 55.1641 81.5892   9
   5   0  -4 2138.56 838.874   9
   5   0   4 226.646 285.971   9
  -5   0   4 1857.05 399.116   2
   5   0   4 129.044 160.006   3
   5   0   4 153.546 56.1899   8
   5   0   5 34717.5 2132.43   3
   0  -5   5 37279.9 1701.62   1
   0   5  -5 41540.6 1451.53  10
   5   0   5 35358.2 1695.43   9
   0  -5   5 37516.6 1932.69   2
  -5   0   5 39191.1 1364.57   2
   0  -5  -5 40588.5 1770.38  10
   5   0   5 37046.6 1914.46   8
   0  -5  -5 33550.1 1435.56   9
   0   5   5 37763.1 2001.47   8
   5   0  -5 37015.8 2411.81   9
  -5   0  -5 37180.7 1802.19  10
   5   0  -5 38864.7 2089.03   3
   5   0  -6-94.2921 123.868   3
   5   0   6 58.0676 218.797   8
   5   0  -6 101.964 295.446   9
  -5   0   6 41.6973 67.3027   2
   0  -5  -6 74.0895 79.5876   9
   0   5  -6-112.724 126.031  10
   0  -5  -6 131.770 113.848  10
  -5   0  -6-84.6806 82.5559  10
   0  -5   6-80.6353 158.456   2
   0  -5   6 21.1552 101.975   1
   0   5   6-187.024 228.807   8
   5   0   6-39.8942 73.7365   9
   5   0   6-58.4655 197.391   3
   0  -5   7 48310.7 2121.55   1
   5   0  -7 49024.0 2348.23   3
   5   0   7 48558.5 2515.30   3
  -5   0  -7 47768.6 2200.87  10
   0  -5  -7 47707.0 1676.86   9
   0   5  -7 51284.0 1913.60  10
   0   5   7 49801.2 2524.44   8
   5   0   7 48718.2 2551.81   8
   0  -5   7 49607.6 2330.80   2
   0  -5  -7 51563.4 2184.32  10
   5   0   7 45241.6 1946.92   9
   0   5  -8-127.689 128.616  10
   5   0   8-90.7545 113.267   9
   0  -5  -8-192.072 266.573  10
  -5   0  -8 15.4039 69.1635  10
   0  -5  -8-74.1812 125.077   9
   5   0  -8-14.7951 49.2206   3
   0  -5   8 41.7149 92.1126   2
   0   5   8-159.997 236.837   8
   5   0   8 121.101 113.502   8
   5   0   8-31.7036 126.146   3
   0  -5   8-59.9924 82.3700   1
   0  -5   9 10586.3 1158.34   2
   0   5  -9 10481.0 1112.58  10
   0  -5  -9 14387.4 1564.23  10
   5   0   9 11604.5 958.941   9
   0  -5   9 10941.5 1134.58   1
   5   0  -9 10509.9 1033.48   3
   5   0   9 10297.2 1303.48   8
   0  -5  -9 10013.6 812.872   9
   5   0   9 10992.8 1168.78   3
  -5   0  -9 9762.64 1085.61  10
   0   5   9 12488.0 1643.45   8
   0  -5  10-189.860 248.427   2
  -5   0 -10 19.1308 62.7556  10
   0  -5  10-79.3891 127.575   1
   5   0  10-125.544 301.131   8
   5   0 -10-20.5636 42.1713   3
   0  -5 -10 453.485 334.331  10
   0   5  10-151.096 308.539   8
   0  -5 -10 0.32446 125.281   9
   5   0  10-28.3637 111.183   9
   5   0  10-196.429 207.404   3
   0   5 -10-54.4196 190.955  10
   0  -5  11 10778.1 1245.65   1
  -5   0 -11 10179.8 1173.43  10
   5   0  11 8385.44 1428.55   8
   0  -5 -11 9519.52 1347.64  10
  -5   0  11 10643.4 973.403   1
   5   0 -11 10357.6 1027.16   3
   5   0  11 11219.6 1193.94   3
   0  -5 -11 10111.8 790.091   9
   0   5 -11 10203.8 1183.64  10
   0   5  11 11228.3 1469.68   8
   0   5  12 2196.50 879.818   8
   5   0  12-193.455 243.130   3
  -5   0 -12 797.143 1251.68  10
  -5   0  12 34.1027 67.4883   1
   5   0  12-1522.63 554.244   8
   0  -5  12-109.179 128.766   1
   0  -5 -12-319.102 534.473  10
   0  -5 -12 1252.40 496.713   9
   5   0 -12-92.1752 49.0991   3
   0   5  13 46588.7 3022.17   8
  -5   0  13 42974.6 2118.08   1
   0  -5  13 44672.8 2872.58   1
   0   5 -13 45414.2 2631.70  10
   0  -5 -13 41808.2 2685.99  10
   5   0 -13 43245.0 2013.40   3
   5   0  13 45950.2 2293.88   3
  -5   0 -13 36959.3 2255.64  10
   5   0  13 32999.1 2837.68   8
   0  -5 -13 37176.6 1573.10   9
   0  -5  14-5.43430 84.5699   1
   5   0  14 204.984 515.267   8
   0  -5 -15 39.9403 615.240  10
   5   0  15 1121.75 590.467   8
  -5   0 -15 257.263 672.604  10
   0   5  15 1696.74 680.622   8
  -5   0  15 1015.48 369.717   1
   0   5 -15 232.096 396.925  10
  -5   0 -16-141.985 183.324  10
   0   5 -16-1026.70 429.981  10
   0  -5 -16-1470.40 929.421  10
  -5   0  16 23.4799 180.049   1
   5   0  16-670.614 583.612   8
   0   5  16-399.163 432.676   8
   0   5 -17-272.351 257.034  10
  -5   0  17-14.4116 119.230   1
  -5   0 -17-59.9974 142.954  10
   0  -5 -17-239.816 173.796  10
   5   0  17-271.535 326.647   8
   0   5  17 199.707 326.023   8
   0   5  18 400.425 431.027   8
   0   5 -18-9.01528 110.253  10
   0  -5 -18-42.3183 371.578  10
  -5   0 -18 73.2006 355.634  10
   5   0  18 354.156 177.482   8
  -5   0 -19 1002.70 502.853  10
   5   0 -19 1315.58 672.111   9
   5   0  19 1385.68 746.055   8
   0   5 -19 1794.12 816.060  10
   0   5  19 1367.15 659.944   8
   0  -5 -19 1652.59 637.357  10
   5   0 -20-175.772 276.215   9
   5   0  20 449.781 322.301   8
   0   5  20-387.374 470.924   8
  -5   0 -20 45.9899 366.305  10
   0  -5 -20-173.128 126.356  10
   0   5 -20-209.226 359.314  10
   5   0 -21 9597.46 950.700   5
   0  -5 -21 12953.4 2258.80  10
  -5   0 -21 11564.8 1734.71  10
   0   5  21 10282.9 2041.48   8
   5   0 -21 9235.70 793.055   4
   0   5 -21 13262.5 2215.96  10
   5   0  21 8230.35 1782.63   8
   5   0 -21 11209.6 1970.26   9
   0   5 -22 98.3111 434.586  10
   0  -5 -22-352.553 446.024  10
  -5   0 -22 756.367 571.930  10
   0  -5 -22 5.87984 69.8635   5
   5   0  22 782.819 527.592   7
   5   0 -22 96.4564 171.234   5
   0   5  22 1055.09 1336.01   8
   0  -5 -22 71.3065 81.6551   4
   5   0 -22-0.38636 266.125   9
   0   5  22 633.744 590.448  11
   5   0  22-56.3983 229.048   8
   5   0 -22-43.6472 70.6555   4
   5   0  23 3297.12 606.727   7
   0   5  23 3839.85 1365.04   8
   5   0 -23 4120.83 645.907   5
   0   5 -23 4352.66 616.153   5
   0  -5 -23 2371.51 1012.56  10
   0  -5 -23 4635.46 558.507   5
   0  -5 -23 4301.49 490.002   4
  -5   0 -23 4268.65 509.535   5
  -5   0 -23 2531.16 938.050  10
   0   5 -23 2344.57 1127.32  10
   5   0 -23 3841.84 1164.22   9
   0   5  23 2472.63 611.130  11
  -5   0 -24 422.113 234.127  10
   0   5  24-112.348 156.760  11
   0  -5 -24 164.565 314.245  10
   0   5  24-777.783 713.565   8
   0   5 -24-527.436 838.881  10
  -5   0 -24 444.216 316.863   5
   5   0 -24-59.9123 183.499   5
   0  -5 -24 8.51413 73.2071   4
   0  -5 -24-65.4891 79.9408   5
   5   0  24 269.270 285.647   7
   0   5 -24-10.3690 72.4060   5
  -5   0 -25 4300.45 549.058   5
   0   5 -25 4816.87 654.263   5
   0  -5 -25 4267.94 507.666   4
   0   5  25 2794.20 1399.98   8
   0  -5 -25 4381.75 580.964   5
   5   0 -25 4032.20 656.327   5
   0  -5 -25 4138.55 1575.30  10
   0   5  25 865.113 767.476  11
  -5   0 -25 2643.58 1072.47  10
   5   0 -25 4450.05 1262.99   9
   0   5 -25 3592.53 1705.48  10
   5   0 -26-56.8643 161.893   5
   0   5  26 350.544 788.849  11
  -5   0 -26-33.6570 67.7771   5
   0   5  26 1043.93 921.513   8
   0  -5 -26-4.88026 57.8102   4
   0  -5 -26 374.323 462.952  10
   0   5 -26 95.4751 99.4417   5
  -5   0 -26 239.494 498.204  10
   0  -5 -26-149.603 117.534   5
  -5   0 -27 8357.46 783.374   5
   0   5  27 9982.71 1065.80  11
   0   5 -27 8084.85 898.678   5
   0   5  27 5591.63 2016.39   8
   0  -5 -27 8699.58 737.320   4
  -5   0 -27 8071.64 1811.21  10
   0  -5 -27 8353.31 831.812   5
   5   0 -27 6980.31 894.795   5
  -5   0 -28 28.5860 50.6371   5
   0   5  28 436.325 409.666  11
   0   5 -28-14.3747 94.0529   5
   0  -5 -28-102.536 69.4254   5
  -5   0 -28 173.923 505.143  10
   0  -5 -28 15.7950 50.6019   4
   5   0 -28 131.881 213.668   5
   0   5  28-602.532 647.281   8
   0  -5 -29 4223.56 627.529   5
   5   0 -29 3372.41 609.404   5
  -5   0 -29 4012.28 553.714   5
   0  -5 -29 3679.03 492.648   4
   0   5  29 2583.58 1070.47   8
  -5   0 -29 3992.12 1396.52  10
   0   5 -29 3728.79 617.767   5
   0   5  29 3261.20 601.266  11
   0   5 -30 120.463 135.856   5
  -5   0 -30-6.88620 53.5894   5
   5   0 -30 15.2870 120.836   5
   0   5  30 214.495 287.370  11
   0  -5 -30 11.6582 57.9174   5
   0  -5 -30 138.242 127.344   4
   0   5  31 1279.35 554.198  11
   0  -5 -31 2154.99 457.803   5
   5   0 -31 1801.41 478.109   5
   0   5 -31 1685.71 427.941   5
  -5   0 -31 2020.46 416.281   5
   0  -5 -31 2001.15 381.020   4
   0  -5 -32 2.77813 49.1483   4
   0   5 -32-65.4770 129.834   5
   5   0 -32 45.6257 136.708   5
  -5   0 -32 95.6971 107.238   5
  -5   0 -33 1641.38 362.415   5
   0  -5 -33 1920.17 422.139   5
   0  -5 -33 1717.46 366.998   4
   5   0 -33 1555.66 413.246   5
   0   5 -33 1481.07 389.282   5
  -5   0 -34 21.0641 78.1490   5
   5   0 -34-22.8632 79.9627   5
   0  -5 -34 23.2401 66.0249   5
   0  -5 -34-34.1859 63.7834   4
   0   5 -34-4.22293 73.5797   5
   0   5 -35 200.273 132.582   5
   5   0 -35 275.694 188.931   5
   0  -5 -35 95.8996 90.0007   4
   0  -5 -35-5.52806 106.185   5
  -5   0 -35 164.599 101.145   5
   5   0 -36-118.789 124.349   5
   0  -5 -36 19.9455 44.1868   5
   0   5 -36-100.804 70.3091   5
  -5   0 -36-3.68878 64.8937   5
  -5   0 -37 279.616 138.141   5
   5   0 -37 128.321 137.290   5
   0  -5 -37 371.163 191.961   5
   0   5 -37 149.608 37.7079   5
   5   0 -38 28.3308 71.7239   5
   0   5 -38 64.9386 88.6755   5
   0  -5 -38-85.5114 139.903   5
  -5   0 -38 38.5796 40.2175   5
   0  -5 -39 41.2818 152.307   5
  -5   0 -39 384.984 167.422   5
   5   0 -39 111.704 87.6012   5
   0  -5 -40-32.6730 65.1919   5
  -5   0 -40 134.189 103.200   5
   5   0 -40 215.774 120.744   5
  -5   0 -41 1412.01 265.905   5
   0  -5 -41 1537.51 283.414   5
   0  -5 -42 29.4188 48.6483   5
   5  -1   0 79042.7 3181.48   3
   5   1   0 77989.1 3341.85   3
   1  -5   0 77692.1 2451.03   2
   5   1   0 77834.0 3048.65   9
   5   1   0 74555.9 1667.80   8
   5  -1   0 81074.0 3065.40   9
  -1  -5   0 76260.0 2689.11   2
   5   1   1 3347.04 887.819   3
  -1  -5   1 1426.02 405.655   2
   1  -5   1 2640.54 707.830   9
   5   1  -1 5416.40 1181.69   9
   1  -5  -1 3421.36 747.206   9
   5   1   1 1829.30 400.147   8
   1  -5  -1 1387.98 371.341   2
   5   1  -1 3167.22 881.789   3
  -1   5  -1 2675.85 232.382  10
  -5   1   1 1143.48 177.781   2
   5   1  -1 1191.77 186.210   8
   1  -5   1 1382.12 263.873   1
  -1  -5  -1 1391.85 412.915   2
   5  -1   1 2041.02 706.022   3
   5  -1  -1 5145.44 1093.84   9
   1  -5   1 1370.71 325.569   2
   5   1   1 3042.96 868.725   9
  -5  -1   1 1309.21 303.456   2
   5  -1  -1 2238.21 683.766   3
  -1  -5  -2 1565.15 222.986  10
   5   1   2 1959.81 618.138   3
   1   5   2 1726.54 609.760   8
   5  -1   2 1812.89 543.147   3
   1  -5  -2 1927.54 413.293   2
   5   1   2 2021.20 407.361   8
  -1   5  -2 2838.31 274.589  10
   5   1  -2 1822.70 562.110   3
  -5   1   2 1112.32 144.370   8
   5  -1  -2 1679.44 466.220   3
   1  -5   2-477.181 757.866   9
   5   1  -2 565.269 411.778   9
   5  -1  -2 127.358 514.128   9
   5  -1   2 1212.05 238.382   9
  -5   1   2 1342.52 166.253   2
  -1  -5   2 1628.21 402.410   2
   5   1   2 583.843 274.656   9
  -1  -5  -2 1699.48 418.887   2
   1  -5   2 1558.72 266.320   1
   1  -5   2 1706.78 355.708   2
   1  -5  -2 3940.77 1711.92   9
  -5  -1   2 1504.48 317.695   2
   5  -1   3 46476.5 2068.28   9
   1  -5  -3 48843.9 1981.14   9
   5   1   3 40744.0 2343.30   3
   1  -5  -3 48245.1 1956.44   2
  -5   1   3 43621.5 928.150   2
  -1   5   3 46278.2 2304.65   8
   5  -1  -3 47610.7 2507.87   9
  -1  -5   3 47189.6 2095.49   2
   1   5   3 47895.5 2257.67   8
  -1  -5  -3 43236.2 1261.41  10
   5  -1   3 42115.6 2291.14   3
   5   1  -3 49636.5 2476.47   3
   1  -5   3 45093.0 1623.34   1
   5   1   3 46704.4 2056.04   8
   1  -5   3 53147.4 2108.81   9
   5  -1  -3 46457.2 2341.69   3
  -1   5  -3 41622.4 1020.60  10
   1  -5   3 46686.1 1999.36   2
  -5  -1   3 46234.6 1665.92   2
   1  -5  -4 11214.8 928.737   9
   5  -1   4 10878.9 1158.79   3
  -1   5   4 11289.1 1067.74   8
   5   1   4 11315.8 1093.66   8
   5  -1   4 10727.0 995.394   9
   5   1  -4 12808.6 1236.44   3
  -5  -1   4 11976.0 859.345   2
   1  -5   4 12184.3 903.392   1
   1  -5   4 12543.1 1034.92   2
   5  -1  -4 10431.2 1220.43   9
  -1  -5  -4 11550.8 750.754  10
  -1   5  -4 11354.1 685.867  10
  -1  -5   4 12152.2 1103.74   2
   1   5   4 11420.2 1106.42   8
   5   1   4 10101.1 837.812   9
   5  -1  -4 12219.5 1178.05   3
   5   1   4 10441.0 1232.71   3
  -1  -5   5 23283.3 1552.22   2
  -5  -1   5 22588.7 1201.72   2
   5   1   5 22418.9 1291.45   9
  -1   5   5 24075.7 1632.30   8
  -5  -1  -5 24874.1 1493.81  10
  -5   1  -5 25972.3 1527.11  10
   5   1   5 21705.1 1668.04   3
   5   1   5 24588.3 1662.30   8
   1  -5  -5 26300.7 1472.08   9
   1   5   5 26595.0 1753.85   8
   1  -5   5 22923.4 1446.03   2
  -1   5  -5 22304.8 1016.49  10
   5  -1  -5 22137.0 1577.56   3
   5  -1  -5 25296.1 1948.57   9
  -1  -5  -5 24038.1 1191.22  10
   5  -1   5 25714.4 1540.60   9
   5  -1   5 20762.8 1618.92   3
  -5   1   5 21106.8 799.735   8
   1  -5   5 21539.0 1283.66   1
   5   1  -5 23538.8 1700.64   3
   5  -1  -6 9634.67 1231.48   9
   5   1   6 9057.11 1079.14   8
  -5  -1  -6 8781.57 919.761  10
   5  -1   6 8573.03 1068.72   3
   5  -1  -6 9368.54 998.826   3
  -1  -5  -6 9348.04 795.323  10
   5   1   6 8800.23 1134.66   3
   1  -5  -6 9143.84 888.302   9
  -1   5   6 9801.63 1054.89   8
  -1   5  -6 8720.52 669.007  10
  -1  -5   6 8859.27 980.937   2
  -5   1  -6 9125.67 960.225  10
   1  -5   6 9177.60 960.159   2
   5   1   6 8888.07 777.347   9
   1   5   6 9748.71 1091.00   8
   5  -1   6 8625.78 933.133   9
  -5  -1   6 9027.66 791.264   2
   5   1  -6 9231.83 1066.13   3
   1  -5   6 8913.39 882.412   1
  -5   1   6 8360.60 604.533   8
   5   1   7 16700.9 1554.91   3
   1   5   7 20285.6 1693.18   8
  -5  -1   7 18418.8 1169.10   2
   5  -1   7 20961.0 1410.42   9
  -5  -1  -7 19648.7 1477.36  10
   5   1   7 19892.2 1122.43   9
   5   1   7 20376.3 1737.29   8
  -1  -5  -7 18652.4 1234.48  10
   1  -5  -7 23755.5 1456.10   9
   1  -5   7 18213.3 1372.13   1
   5  -1  -7 21155.3 1868.59   9
   5   1  -7 19310.9 1510.39   3
   1  -5  -7 17123.2 1682.49  10
  -1  -5   7 17994.9 1434.54   2
   5  -1   7 21168.7 1537.25   8
  -5   1   7 19897.5 1064.57   8
  -1   5   7 20217.1 1566.86   8
  -5   1  -7 19793.2 1481.20  10
   1  -5   7 18141.5 1404.70   2
  -1   5  -7 21332.2 1147.68  10
   5  -1   7 19133.2 1572.10   3
   5  -1  -7 18427.9 1424.60   3
  -5  -1  -8 126.147 80.9611  10
   1  -5   8 184.276 188.260   1
  -1   5   8 172.966 233.240   8
   5   1   8 258.884 231.631   8
   5  -1   8 248.893 106.585   3
   5   1  -8 109.191 135.023   3
   1  -5  -8 193.001 125.288  10
   5   1   8 74.6499 218.878   3
  -1  -5  -8 174.719 138.278  10
  -5  -1   8 113.595 73.2810   2
   5  -1   8 71.8588 161.588   8
   1   5   8 117.536 124.934   8
   1  -5  -8-12.3138 152.110   9
  -1  -5   8 169.047 122.659   2
   5  -1  -8 120.137 257.431   9
   5  -1   8-98.5418 204.979   9
   1  -5   8 289.813 216.744   2
  -1   5  -8 0.95116 72.7326  10
   5   1   8 152.998 49.0931   9
  -5   1   8 107.805 74.1922   8
  -1  -5  -8 67.5999 69.3381   9
   5  -1  -8 119.352 144.276   3
  -1  -5   8 184.029 178.489   1
  -5   1  -8 62.7391 69.5485  10
   1   5  -8-244.139 411.788  10
   5   1   9 8626.07 1077.14   3
   5   1   9 8807.42 734.662   9
  -1  -5  -9 6561.06 453.992   9
  -1  -5   9 8333.40 974.214   1
  -5   1  -9 8772.92 1157.76  10
   5  -1   9 9279.01 966.892   9
  -1  -5   9 7754.97 1014.98   2
   5  -1   9 8937.41 1076.14   3
   5   1  -9 8408.00 979.774   3
   1   5   9 8956.43 1149.17   8
   1   5  -9 5881.63 1023.89  10
  -1  -5  -9 10097.5 992.744  10
   1  -5  -9 9616.34 930.884   9
  -1   5  -9 9114.75 885.683  10
  -5   1   9 9776.28 964.192   8
   5  -1  -9 8301.05 929.906   3
   5  -1   9 8905.41 1137.15   8
   5   1   9 8660.22 1265.12   8
  -5  -1  -9 7979.50 983.292  10
   1  -5  -9 7990.15 1272.13  10
   5  -1  -9 8430.15 1347.30   9
   1  -5   9 8502.09 1069.60   1
  -5   1 -10 2682.05 593.118  10
   1   5 -10 1177.32 509.892  10
  -1  -5 -10 2027.74 470.075  10
  -5   1  10 1804.73 401.302   8
   1  -5 -10 2320.54 712.364  10
   5  -1  10 1953.71 435.891   9
  -5  -1 -10 2019.16 468.047  10
   5   1  10 1765.77 615.054   8
   5   1  10 2120.60 533.595   3
   1   5  10 1750.97 489.211   8
  -1  -5 -10 1167.36 162.863   9
  -1  -5  10 2245.07 527.662   1
  -1   5  10 1915.37 529.192   8
  -1  -5  10 2183.17 554.842   2
  -1   5 -10 1986.51 424.492  10
   5  -1  10 2480.03 582.618   3
   5  -1 -10 2536.57 703.502   9
   5   1 -10 2239.92 496.176   3
   1  -5  10 2352.17 580.703   1
   5  -1 -10 2030.81 456.006   3
   5  -1  10 1791.84 540.202   8
   1  -5 -10 2059.08 404.864   9
  -5   1  10 2246.50 389.556   1
   1   5 -11 9512.40 1450.04  10
  -1  -5 -11 8363.43 1002.59  10
  -5   1 -11 8375.58 1042.28  10
   1   5  11 7832.19 1151.43   8
  -1  -5  11 6880.78 995.602   2
   5  -1  11 7678.62 1285.88   8
   5   1 -11 6877.03 860.739   3
  -1  -5  11 7667.85 990.656   1
  -5  -1 -11 7886.30 1004.47  10
   5   1  11 7484.74 982.974   3
  -1   5  11 7824.00 1073.70   8
   1  -5 -11 8123.73 883.510   9
   1  -5 -11 11090.5 1480.45  10
   5   1  11 5718.93 1263.49   8
   1  -5  11 7066.49 1048.48   1
  -1   5 -11 8062.59 938.653  10
  -5   1  11 7122.68 743.026   1
   5  -1 -11 6954.57 832.391   3
   5  -1 -11 8237.64 1304.88   9
  -5   1  11 6925.27 912.637   8
  -5  -1 -12-1573.62 432.092  10
  -1   5 -12 982.526 551.216  10
   1   5  12 1006.38 627.223   8
  -5   1 -12-1435.64 630.919  10
  -5   1  12 770.312 273.423   1
   1  -5 -12 8138.26 1879.18  10
   5   1 -12 840.271 394.776   3
  -5  -1  12 676.841 292.898   1
   5  -1 -12 4864.30 1730.66   9
  -1  -5  12 680.305 350.283   1
   5   1  12 953.310 448.974   3
  -1   5  12 1172.58 770.157   8
   5   1  12 1620.40 918.696   8
   1  -5 -12 6650.44 1125.83   9
   5  -1  12 674.703 620.554   8
   1   5 -12 6142.32 1570.22  10
  -5   1  12 783.632 414.525   8
  -5   1 -13 7478.78 780.931  10
  -1   5  13 9762.23 1356.11   8
   5  -1 -13 13105.2 1754.91   9
   5   1  13 9422.41 1086.30   3
  -1   5 -13 11214.3 1140.71  10
  -5  -1 -13 6247.12 484.516  10
  -1  -5 -13 7106.90 1184.85  10
   1  -5 -13 9485.33 990.098   9
  -5   1  13 10179.7 1166.33   8
  -5  -1  13 9417.59 1027.66   1
  -5   1  13 9685.29 993.634   1
   1  -5 -13 12560.6 1798.19  10
   5   1 -13 9346.87 955.224   3
  -1  -5  13 10046.6 1294.84   1
   5   1  13 9286.69 1546.28   8
   1   5  13 10987.6 1717.83   8
   5  -1  13 7398.29 1412.27   8
   1   5 -13 15018.4 1705.30  10
  -5  -1 -14 8029.40 1292.36  10
  -1   5  14 5260.29 1030.46   8
  -5   1  14 4860.61 1001.00   8
   1  -5 -14 5851.56 843.005   9
   1  -5 -14 9646.13 1598.00  10
  -5   1  14 5855.00 844.064   1
  -5  -1  14 5624.54 830.085   1
   5   1 -14 6086.35 769.852   3
   5  -1 -14 7456.48 1427.02   9
   5   1  14 6020.16 819.474   3
   1   5  14 5858.18 1132.72   8
  -1  -5  14 5672.83 1042.53   1
  -5   1 -14 7945.63 1264.66  10
  -1   5 -14 7270.09 1005.18  10
  -1  -5 -14 3766.62 1055.61  10
   5   1  14 3952.30 1288.40   8
   5  -1  14 5225.35 1227.32   8
   5  -1  15 362.578 326.848   8
   5   1  15 229.217 396.316   8
  -5  -1 -15-1264.71 840.842  10
   5  -1 -15-862.645 729.934   9
   1   5  15 934.495 402.847   8
  -1  -5  15 1456.91 544.999   1
   5   1 -15 1316.87 332.327   3
   1   5 -15-1430.65 1072.60  10
   1  -5 -15-217.628 613.942  10
   1  -5 -15 448.634 165.559   9
  -5   1  15 1572.12 491.808   1
  -5   1 -15-876.019 878.682  10
  -1   5  15 1012.38 395.523   8
  -5   1  15 1029.39 344.739   8
  -1   5 -15-153.510 391.122  10
  -5  -1  15 1559.79 460.481   1
  -1  -5 -15 77.9283 486.017  10
   1  -5 -16-809.386 1077.76  10
  -1  -5  16 389.036 337.549   1
   1   5 -16-687.969 668.941  10
   5   1  16-649.607 534.464   8
  -1   5 -16-942.664 613.190  10
  -1   5  16-179.317 394.079   8
  -1  -5 -16-862.705 573.543  10
   1   5  16-149.384 444.573   8
   5  -1  16-569.650 612.552   8
   5  -1 -16-503.374 795.980   9
  -5   1  16-384.918 419.217   8
  -1  -5 -17 222.914 279.679  10
  -5  -1  17 152.227 59.1818   1
   5  -1  17 72.4433 361.271   8
   5   1  17 254.069 221.657   8
  -1   5  17-205.584 431.660   8
   1   5 -17 635.377 399.383  10
  -5   1 -17 73.6680 238.802  10
  -1   5 -17 373.438 274.719  10
   1   5  17 37.9660 250.931   8
   1  -5 -17-18.2040 490.038  10
   5  -1 -17 85.6533 317.000   9
  -5  -1 -17 23.6039 243.507  10
  -5   1  17 660.223 410.661   8
   1  -5 -18 649.046 407.296  10
  -5   1  18 648.135 362.969   8
  -1  -5 -18 166.657 113.549  10
   1   5  18 115.366 134.315   8
  -5  -1 -18 909.561 519.990  10
  -5   1 -18 519.569 398.820  10
   5  -1 -18 554.056 436.996   9
  -1   5 -18 620.201 359.496  10
  -5  -1  18 1239.67 492.404   1
   1   5 -18 190.083 402.915  10
   5   1  18 258.733 149.306   8
  -1   5  18 241.632 232.280   8
  -1  -5 -19 264.418 239.115  10
   1  -5 -19 429.855 567.437  10
  -5  -1  19 256.684 225.666   1
   1   5 -19 658.142 678.341  10
  -5  -1 -19-145.598 405.727  10
  -1   5 -19 359.932 379.651  10
  -5   1 -19 317.791 415.097  10
   5   1  19 449.085 442.610   8
   5  -1 -19 431.033 528.002   9
   1   5  19 128.530 309.611   8
  -1   5  19 590.379 532.601   8
  -5   1  19 87.7986 162.871   8
  -1  -5 -20 3188.85 983.249  10
  -5  -1 -20 3336.61 1053.46  10
   5  -1 -20 3092.44 1045.43   9
  -5   1 -20 2830.69 965.147  10
   5   1  20 2931.62 1089.45   8
   1   5  20 2708.55 1038.56   8
   1   5 -20 1791.32 910.863  10
  -1   5  20 3184.39 1118.20   8
  -1   5 -20 3209.78 928.421  10
   1  -5 -20 2228.85 1057.30  10
   1  -5 -21 3330.74 419.903   4
   1   5 -21 2472.12 1179.30  10
   1  -5 -21 2139.68 978.897  10
   5   1 -21 3080.18 532.172   5
   5  -1 -21 3126.64 530.831   5
   1   5  21 3447.39 1162.51   8
  -1   5 -21 3240.56 1032.98  10
  -1  -5 -21 4626.28 1238.93  10
  -5   1 -21 4626.40 1088.47  10
   5  -1 -21 3067.75 996.575   9
  -1   5  21 3280.68 1104.89   8
   5  -1 -21 3228.05 460.619   4
   5   1  21 2812.37 1115.40   8
  -1   5 -22 770.626 639.427  10
   5   1 -22 491.785 237.160   5
   5  -1 -22 328.942 120.153   4
   1  -5 -22 371.401 165.548   5
   5   1  22 442.648 265.823   7
  -1  -5 -22 478.316 183.386   5
  -5   1 -22 442.792 145.708   5
   1   5  22 265.866 646.982   8
   1   5  22 766.044 461.148  11
   1  -5 -22 355.570 148.880   4
  -5   1 -22 978.699 660.184  10
   1  -5 -22-15.8844 546.980  10
   5  -1 -22 53.9973 256.122   9
  -1   5  22 1868.43 677.948  11
  -1  -5 -22 284.569 111.722  10
   5  -1  22 811.179 273.573   7
  -5  -1 -22 777.554 503.979  10
  -1  -5 -22 380.423 123.212   4
   5  -1 -22 360.452 200.255   5
   5   1  22 235.799 302.015   8
  -1   5  22 340.223 397.753   8
   1   5 -22 2045.67 1605.59  10
   1  -5 -23 986.582 712.110  10
   5   1 -23 2610.62 509.387   5
   1  -5 -23 2725.73 443.177   5
   5   1  23 2458.95 1043.93   8
   1   5  23 1808.60 479.826  11
  -5   1 -23 1442.25 741.242  10
  -1   5 -23 3309.07 1071.21  10
  -1   5  23 2579.59 527.192  11
   5  -1 -23 2298.32 404.655   4
  -1   5  23 2028.61 936.408   8
   1  -5 -23 2485.51 379.942   4
   1   5  23 2370.00 1050.21   8
  -1  -5 -23 2616.95 384.092   4
  -1  -5 -23 2854.26 1035.36  10
  -1  -5 -23 2823.15 412.141   5
   5  -1  23 2602.24 530.879   7
   1   5 -23 2661.53 503.522   5
   5  -1 -23 2000.17 757.836   9
   5   1 -23 2033.09 863.973   9
  -5  -1 -23 2434.25 935.314  10
   5  -1 -23 2423.19 485.452   5
  -5   1 -23 2586.65 393.888   5
   5   1  23 2444.93 476.824   7
   5  -1 -24 72.8491 119.240   5
   5   1  24 1160.73 742.757   8
   1   5  24 26.3176 74.9879  11
   5  -1 -24-69.3462 90.6168   4
  -1   5 -24-380.417 505.766  10
  -5   1 -24-61.5499 61.7412   5
  -5  -1 -24-62.8321 83.3516   5
   1   5  24-162.653 425.931   8
  -1   5  24-0.81444 260.989   8
   5   1 -24-41.8948 107.853   5
   1   5 -24 15.0068 66.7558   5
  -1  -5 -24-41.8617 79.2497   5
   1  -5 -24 127.887 115.247   4
   5  -1  24-65.2471 66.9365   7
  -5   1 -24-123.747 341.563  10
  -1  -5 -24 23.1802 76.4912   4
   5   1 -24-871.509 764.151   9
  -1   5 -24 74.0516 92.0927   5
  -1  -5 -24-48.5011 569.396  10
   5  -1 -24 197.432 465.774   9
  -5  -1 -24 15.3993 276.999  10
   1  -5 -24 45.2598 87.4515   5
  -1   5  24-13.3543 192.950  11
   5   1  24 121.341 174.172   7
  -1  -5 -25 2201.09 429.301   5
  -5  -1 -25 2125.87 399.922   5
  -5   1 -25 1829.15 350.202   5
   5  -1 -25 2113.76 869.118   9
  -1  -5 -25 3007.20 1313.13  10
  -5   1 -25 2054.00 962.905  10
   1   5  25 2276.75 618.963  11
  -1   5 -25 2237.67 451.836   5
   5  -1 -25 1930.99 405.411   4
  -5  -1 -25 1900.66 927.769  10
   5  -1  25 2178.33 499.618   7
  -1   5  25 1368.34 736.110   8
   5   1 -25 2108.67 1119.49   9
  -1   5  25 4323.79 1856.40  11
   1  -5 -25 1902.03 353.341   4
  -1   5 -25 2845.23 1263.46  10
   1  -5 -25 1983.04 416.208   5
   1   5  25 912.363 869.009   8
   5   1 -25 1685.66 453.916   5
   5  -1 -25 1995.11 483.213   5
   1   5 -25 2146.52 480.751   5
  -1  -5 -25 2038.55 354.622   4
   5   1  25 1542.74 892.484   8
  -1   5 -26 198.971 151.156   5
   5  -1 -26 206.123 133.385   5
  -1   5 -26 141.157 261.674  10
   1  -5 -26 74.6933 72.3764   4
  -5   1 -26 378.726 165.900   5
   1   5  26 490.081 309.703  11
  -5  -1 -26 1434.43 1046.87  10
  -1  -5 -26 190.094 106.452   5
  -1   5  26 157.796 408.002   8
  -5  -1 -26 282.678 183.029   5
  -1  -5 -26-341.618 221.215  10
   1   5  26 72.9007 433.880   8
  -5   1 -26 457.040 481.772  10
  -1  -5 -26 114.356 121.592   4
   5   1 -26 94.5445 83.4196   5
  -1   5  26 1240.28 489.204  11
   1   5 -26 374.088 197.616   5
   1  -5 -26 238.295 149.465   5
   5   1 -26-198.598 405.058   9
   1   5 -27 1613.94 393.657   5
  -1   5 -27 1380.70 356.854   5
  -1   5  27 1529.59 780.882   8
   1  -5 -27 1405.85 320.547   4
   1   5  27 521.446 476.877   8
   1  -5 -27 1393.59 336.303   5
  -1   5  27 275.462 380.882  11
  -1  -5 -27 769.938 375.871  10
   1   5  27 2222.45 512.990  11
  -1   5 -27-395.626 1025.29  10
  -1  -5 -27 1503.05 334.170   5
   5   1 -27 1204.83 318.425   5
  -5   1 -27 1630.68 786.625  10
   5   1 -27 703.302 420.253   9
  -5  -1 -27 1137.34 687.919  10
   5  -1 -27 1139.32 303.165   5
  -1  -5 -27 1525.43 307.128   4
  -5   1 -27 1594.64 329.242   5
  -5  -1 -27 1506.92 337.426   5
   5  -1 -28 617.142 234.445   5
   1   5  28 61.9532 421.201   8
   1  -5 -28 160.284 119.958   5
  -1   5 -28-515.181 561.333  10
  -5  -1 -28 234.132 152.883   5
   5   1 -28 312.624 237.341   5
  -1   5  28 262.395 387.155  11
  -1  -5 -28 68.9453 53.0345   4
   1   5  28 403.883 250.798  11
   1   5 -28 153.445 150.938   5
  -5  -1 -28-233.160 395.618  10
  -1   5 -28 209.763 201.839   5
  -5   1 -28 141.301 134.639   5
  -5   1 -28-22.1085 365.892  10
  -1  -5 -28 658.237 1019.18  10
   1  -5 -28 61.3200 32.5706   4
  -1   5  28-8.89850 220.931   8
  -1  -5 -28 111.972 103.201   5
  -1   5 -29 3796.60 602.253   5
  -1  -5 -29 4120.61 594.529   5
   1  -5 -29 3898.37 603.088   5
  -5  -1 -29 4074.70 568.284   5
   1   5  29 3352.52 1200.99   8
  -5  -1 -29 3394.52 1084.37  10
   1   5 -29 3667.53 629.489   5
  -1   5  29 2316.98 619.726  11
  -5   1 -29 2910.89 1102.76  10
  -1  -5 -29 3719.99 502.108   4
   1   5  29 3736.51 599.637  11
   5  -1 -29 3287.98 589.289   5
  -5   1 -29 3780.13 540.891   5
  -1   5  29 3097.12 1171.81   8
   5   1 -29 3282.35 626.150   5
   1  -5 -29 3766.48 506.629   4
  -1   5  30 859.774 322.594  11
   1  -5 -30 599.305 205.832   4
  -1  -5 -30 714.952 265.259   5
  -1   5 -30 645.769 253.226   5
  -5   1 -30 589.859 206.947   5
   1   5  30 368.541 241.733  11
   5  -1 -30 459.541 239.865   5
  -1  -5 -30 638.714 206.556   4
  -5  -1 -30 526.804 169.805   5
   1   5 -30 549.647 243.027   5
   1  -5 -30 724.191 264.138   5
   5   1 -30 556.826 264.420   5
   1  -5 -31 150.352 128.287   4
   1   5  31 233.196 317.283  11
  -1   5 -31 253.183 172.441   5
   5  -1 -31 99.1912 160.450   5
  -5  -1 -31 353.789 196.627   5
   1   5 -31 4.06799 64.1479   5
  -1  -5 -31 285.240 211.049   5
  -5   1 -31 368.019 184.125   5
  -1  -5 -31 109.887 114.586   4
   5   1 -31 305.904 233.770   5
   1  -5 -32 15.5957 49.4003   4
  -1   5 -32 69.0950 112.324   5
  -1  -5 -32-3.73504 53.9535   4
   5  -1 -32-94.0513 92.9990   5
  -1  -5 -32-86.3688 93.5931   5
  -5  -1 -32-12.6350 152.061   5
  -5   1 -32 69.6423 43.0529   5
   5   1 -32 54.1909 73.2540   5
   1   5 -32 1.39113 67.2311   5
  -5  -1 -33 846.884 325.751   5
  -5   1 -33 289.853 167.633   5
  -1  -5 -33 266.862 156.562   4
   1  -5 -33 292.196 154.472   4
   1   5 -33 203.282 190.796   5
   1  -5 -33 314.850 158.844   5
   5  -1 -33 385.973 247.919   5
  -1   5 -33 493.918 224.132   5
  -1  -5 -33 339.844 199.742   5
   5   1 -33 243.259 84.1764   5
  -5  -1 -34 99.9501 144.884   5
  -1  -5 -34-63.3699 49.5207   4
  -1  -5 -34-117.925 139.214   5
   5  -1 -34-19.3718 106.371   5
   5   1 -34-85.7002 146.254   5
  -5   1 -34 95.6290 49.7617   5
  -1   5 -34 92.8976 118.811   5
   1   5 -34 64.0641 49.3560   5
   1  -5 -34 268.923 154.056   5
   1  -5 -34-67.8105 51.1076   4
   1  -5 -35 10.3116 91.7171   5
   5   1 -35 170.910 130.785   5
  -5   1 -35-100.107 108.629   5
  -1  -5 -35-13.2247 47.1540   4
  -5  -1 -35 194.772 139.639   5
  -1  -5 -35-6.27941 48.9690   5
   5  -1 -35 66.9543 53.3518   5
   1  -5 -35 36.1034 98.4878   4
  -1   5 -35-92.5294 130.564   5
   1   5 -35 36.7607 50.3338   5
  -1  -5 -36-74.1000 46.3050   4
   5   1 -36-15.9327 109.282   5
  -5   1 -36-69.1717 72.4378   5
  -1  -5 -36-6.30528 94.6826   5
   1  -5 -36-32.3105 103.106   5
   1   5 -36-52.1245 74.3451   5
  -1   5 -36 64.4681 111.005   5
  -5  -1 -36-55.4974 90.6234   5
   5  -1 -36 16.3687 84.5300   5
  -1  -5 -37 88.2310 127.225   5
  -5  -1 -37 390.994 185.951   5
   5   1 -37 228.224 62.1630   5
   1  -5 -37 119.235 69.5735   5
   1   5 -37 420.458 191.230   5
  -1   5 -37 275.191 136.580   5
  -5   1 -37 350.243 134.603   5
   5  -1 -37 66.9102 148.709   5
  -1  -5 -38 151.815 132.718   5
  -5  -1 -38 383.141 180.338   5
   1   5 -38 14.0329 56.8068   5
  -1   5 -38 175.005 101.038   5
  -5   1 -38 68.2961 63.5573   5
   1  -5 -38 36.6177 104.814   5
   5   1 -38 126.764 128.412   5
   5  -1 -38-24.4118 73.4467   5
   5   1 -39 228.132 113.135   5
   1   5 -39 114.072 56.9743   5
  -5   1 -39 423.302 159.618   5
  -5  -1 -39 318.196 139.880   5
   1  -5 -39 387.754 196.769   5
   5  -1 -39 288.144 127.320   5
  -1  -5 -39 209.165 158.635   5
  -5   1 -40-33.4085 66.4655   5
   5  -1 -40 108.164 103.488   5
   1  -5 -40 0.57218 90.3668   5
  -5  -1 -40-7.83151 37.2826   5
  -1  -5 -40-145.376 85.1482   5
  -5   1 -41 572.370 172.758   5
  -1  -5 -41 779.156 217.195   5
  -5  -1 -41 492.615 167.868   5
   1  -5 -41 564.873 190.471   5
   1  -5 -42 25.7403 53.4629   5
  -1  -5 -42 177.998 100.758   5
  -5   2   0 13750.5 515.268   2
   2  -5   0 15110.6 1010.24   2
  -5  -2   0 13999.7 1074.25   2
   2  -5   0 15136.0 1253.40   9
   2  -5   0 15541.5 829.344   1
   5   2   0 14241.4 810.982   8
  -2  -5   0 11851.1 458.653  10
  -2  -5   0 14491.5 1226.25   2
   5  -2   0 14504.5 1393.62   3
   2   5   1 7971.06 1065.32   8
   5   2   1 3578.70 445.086   8
  -2  -5   1 3500.78 603.686   2
   2  -5  -1 3768.27 492.211   2
   2  -5   1 3561.76 681.091   9
  -2  -5   1 2938.87 264.553  10
   2  -5  -1 3636.16 338.167   1
   2  -5   1 3689.86 501.193   2
   5  -2   1 3872.52 665.420   9
  -2  -5  -1 3276.10 271.386  10
   5   2   1 3583.29 658.902   9
   5  -2   1 3405.35 658.879   3
   2  -5  -1 4268.83 661.776   9
   2  -5   1 3783.75 431.334   1
  -2  -5  -1 3429.47 602.388   2
   5   2  -1 3503.08 349.439   8
  -5  -2   1 3744.79 546.485   2
   5  -2  -1 3582.75 674.685   9
   5  -2  -1 7830.30 1620.80   3
   2  -5   2 6193.16 673.159   2
   2   5   2 6503.68 836.794   8
  -5  -2   2 6251.50 711.270   2
   2  -5  -2 6669.45 676.573   2
  -2  -5  -2 6481.60 801.052   2
   5   2   2 6398.90 779.311   9
   5  -2  -2 7049.88 947.091   3
   2  -5  -2 7385.38 978.729   9
   5  -2  -2 6370.91 924.585   9
   2  -5   2 6677.53 811.155   9
   2  -5   2 6261.59 633.596   1
   2  -5  -2 6157.85 369.074   1
  -2  -5   2 6286.74 796.668   2
   5  -2   2 6209.92 838.329   9
  -2   5  -2 6521.42 440.347  10
   5   2   2 6184.28 675.385   8
  -2  -5  -2 6275.34 459.520  10
   5  -2   2 6301.66 899.853   3
   5   2  -2 5904.77 410.423   8
  -2   5   3 877.629 270.848   8
   2  -5  -3 876.520 262.174   2
  -5  -2   3 666.053 231.584   2
  -2  -5   3 775.585 272.198   2
   2   5   3 1192.28 287.894   8
  -5   2   3 1090.13 178.661   8
   5  -2  -3 1066.00 99.1536   9
   5  -2  -3 662.102 252.624   3
   5   2  -3 1128.57 163.465   8
   2  -5   3 881.628 258.621   2
   5  -2   3 656.864 254.386   3
   5   2   3 811.575 101.444   9
   2  -5  -3 987.010 211.945   9
  -2  -5  -3 853.282 122.698  10
   5  -2   3 647.829 283.435   9
  -2   5  -3 857.733 78.2981  10
   2  -5   3 603.962 198.921   9
   5   2   3 1217.41 297.162   8
   2  -5   3 701.222 205.348   1
   2  -5   4 97.7122 99.8475   2
   5  -2  -4 3.17737 99.9102   3
   2  -5   4 150.375 92.6646   1
  -5  -2   4 163.257 77.9690   2
  -5   2   4 89.0306 48.8437   8
   2   5   4 150.173 153.689   8
  -2  -5  -4-131.136 198.382  10
  -5  -2  -4 157.518 100.983  10
   5  -2  -4 55.7019 208.130   9
   5   2   4 220.067 134.482   9
  -2   5   4 81.0312 118.667   8
   2  -5  -4 11.7549 249.275   9
  -2   5  -4-0.11407 138.576  10
  -2  -5   4 196.339 198.801   2
   5  -2   4 14.6957 80.1560   9
   2  -5  -4 68.6825 47.3357   2
   5   2  -4 1.61206 25.4813   8
   5  -2   4 73.3916 170.400   3
   2  -5   4 36.2287 177.671   9
   5   2   4 328.807 208.891   8
   2   5   5 14218.5 1313.28   8
  -5   2  -5 12701.5 1141.27  10
  -2  -5  -5 12754.6 911.176  10
   5  -2   5 13321.7 1201.39   9
  -2   5   5 13370.7 1194.50   8
  -5  -2  -5 13899.1 1091.95  10
   5  -2  -5 14445.2 1304.52   3
  -2   5  -5 12583.9 766.279  10
   5   2   5 14124.0 1260.71   8
   2  -5   5 13425.9 1100.89   1
   2  -5   5 14202.2 1129.43   2
  -2  -5   5 14143.7 1247.14   2
   5  -2  -5 13980.5 1445.33   9
   2  -5   5 15365.3 1263.62   9
  -5  -2   5 13514.0 1071.47   2
   2  -5  -5 15474.9 1290.01   9
   5   2   5 12402.1 873.742   9
  -5   2   5 12934.1 730.584   8
   5  -2   5 13744.6 1376.49   3
   5   2   6 2010.17 333.218   9
   5  -2  -6 1929.72 460.999   3
   5  -2   6 1936.04 541.444   3
   5  -2  -6 1445.53 189.190   2
  -5   2   6 2143.95 328.197   8
  -2  -5  -6 1950.96 376.111  10
  -2   5   6 1981.38 491.402   8
  -2   5  -6 1896.63 315.903  10
  -2  -5   6 1964.23 486.186   2
  -5   2  -6 2028.89 423.162  10
   2   5   6 2346.28 565.666   8
   2  -5  -6 2276.59 475.098   9
  -5  -2  -6 2020.79 430.640  10
   2  -5   6 2282.26 461.772   9
   2  -5   6 1886.61 434.745   2
  -5  -2   6 1985.64 410.439   2
   5  -2  -6 1824.67 636.929   9
   5   2   6 1787.88 496.262   8
   5  -2   6 1973.42 467.279   9
   2  -5   6 1782.69 429.463   1
   5   2   7 22859.4 1959.55   8
  -5   2  -7 24003.5 1535.90  10
   5  -2   7 24469.2 1632.46   9
  -5  -2  -7 24324.7 1581.84  10
   5  -2   7 25897.3 1849.05   3
  -2   5  -7 21998.4 1235.43  10
   2  -5   7 25352.3 1571.33   2
   2  -5  -7 26709.2 1704.80   9
   5  -2  -7 25668.0 1684.60   3
  -2  -5   7 24244.2 1725.98   2
  -2  -5  -7 23143.8 1441.57  10
   5  -2  -7 25299.4 2029.00   9
   5   2   7 22548.4 1030.17   9
  -5  -2   7 24503.8 1465.73   2
   2   5   7 24794.9 1864.59   8
  -2   5   7 23943.0 1699.16   8
  -5   2   7 24993.6 1258.04   8
  -2   5   8 6268.25 903.060   8
  -5  -2   8 6863.27 816.991   2
   5  -2  -8 6695.99 1139.03   9
  -5   2  -8 6140.04 799.929  10
  -2  -5   8 6512.04 907.826   2
   5   2   8 6440.77 1041.19   8
  -5   2   8 6925.45 740.530   8
  -5  -2  -8 5936.00 813.697  10
  -2  -5  -8 5823.01 723.335  10
   5   2   8 6267.42 979.404   3
  -2   5  -8 6484.35 750.677  10
   2   5   8 6412.94 978.693   8
   2  -5  -8 7533.05 880.458   9
   5   2   8 7752.44 596.830   9
   5  -2   8 6450.35 851.549   9
   5   2  -8 7309.19 967.747   3
  -5  -2   9 12991.9 1146.09   2
   5   2  -9 14598.7 1356.75   3
  -2   5   9 10900.1 1234.79   8
   5   2   9 11764.9 1330.22   3
  -5   2   9 12143.4 1111.79   8
  -5  -2  -9 11608.9 1158.30  10
  -2  -5   9 12069.4 1236.59   2
  -2  -5  -9 10680.0 1062.66  10
   2  -5  -9 13320.5 1210.24   9
   5  -2   9 12159.6 1186.78   9
  -5   2   9 12377.7 826.581   1
  -2   5  -9 11690.3 1045.87  10
  -5   2  -9 11180.9 1107.10  10
   5  -2  -9 13468.2 1737.97   9
   5   2   9 11756.2 1444.17   8
   2   5   9 12069.4 1392.47   8
  -2   5 -10 449.525 293.843  10
  -5   2 -10 544.045 274.213  10
  -5  -2  10 625.807 291.414   2
  -2  -5  10 442.607 234.481   2
   5  -2  10 867.376 320.963   9
   5   2 -10 425.075 209.567   3
   5   2  10 532.920 273.802   3
  -5  -2 -10 556.143 249.760  10
   5  -2 -10 601.597 318.467   9
  -2  -5  10 546.649 208.630   1
   2  -5 -10 672.247 309.755   9
  -2   5  10 528.217 253.173   8
   2   5  10 812.961 427.383   8
  -5   2  10 658.898 262.755   8
  -5   2  10 664.140 215.328   1
  -2  -5 -10 507.234 258.822  10
   5   2  10 568.081 340.564   8
   5   2  11 20406.8 1714.57   3
   2  -5 -11 19145.4 1477.48   9
  -5  -2 -11 19235.4 1558.03  10
  -2  -5  11 19921.4 1644.18   1
  -5   2 -11 19101.3 1513.68  10
  -2  -5  11 19303.0 1701.70   2
   5   2  11 16146.7 1990.56   8
  -2   5 -11 15840.6 1375.93  10
  -2  -5 -11 19011.9 1484.12  10
   5  -2 -11 19106.0 1819.20   9
  -5   2  11 20712.3 1665.23   8
   2   5  11 18992.4 1847.08   8
  -2   5  11 18116.0 1644.45   8
   5   2 -11 20253.5 1569.35   3
  -5   2  11 20098.7 1251.87   1
   2   5  12 525.572 559.716   8
   2  -5 -12-82.3123 436.740   9
   5   2 -12 607.645 398.207   3
   5   2  12 820.996 465.058   3
  -5   2  12 411.365 224.029   1
  -5  -2 -12 10103.9 1738.41  10
  -2  -5  12 822.963 458.522   1
  -5   2 -12 9819.25 1521.79  10
   5  -2 -12 2295.12 1273.76   9
  -2  -5 -12 6418.97 1264.57  10
   5   2  12 1476.26 949.412   8
  -2   5  12 682.111 490.740   8
  -5   2  12 1901.60 721.174   8
  -2  -5  12 1451.04 572.915   2
  -5   2  13 13321.4 1480.03   8
  -5  -2  13 13530.1 1309.00   1
   5  -2 -13 12172.3 1712.48   9
   5   2  13 9276.16 1857.23   8
  -2   5  13 11656.8 1479.69   8
   5   2  13 14335.8 1384.22   3
  -2   5 -13 11672.6 1157.92  10
   2  -5 -13 12822.3 1235.17   9
   2   5  13 13907.4 1788.31   8
  -5  -2 -13 12549.9 1338.10  10
  -2  -5 -13 9633.98 1274.64  10
   5   2 -13 14520.1 1267.16   3
  -5   2  13 14010.6 1224.35   1
  -5   2 -13 11258.2 1194.27  10
  -2  -5  13 15525.7 1540.06   1
  -2   5  14 747.496 660.853   8
   5  -2 -14-1148.30 695.740   9
  -5   2  14-338.984 471.405   8
  -5   2 -14-362.803 158.298  10
   5   2 -14-133.448 166.129   3
   2  -5 -14-825.433 433.799   9
  -2   5 -14 133.601 350.611  10
  -2  -5 -14-380.650 480.868  10
   5   2  14-6.71065 316.862   8
  -2  -5  14 53.5237 90.9369   1
   5   2  14-16.0945 218.964   3
  -5  -2  14 23.6487 86.0682   1
   2   5  14-807.617 582.712   8
  -5  -2 -14-251.003 360.793  10
  -2   5  15 4404.48 1011.15   8
  -2   5 -15 5393.04 1096.78  10
  -5   2 -15 4392.01 1162.68  10
  -5  -2  15 4817.76 840.809   1
  -2  -5 -15 5987.68 1301.76  10
  -5  -2 -15 8529.29 2042.69  10
   5   2  15 4691.00 757.964   3
   2  -5 -15 8086.52 1269.60   9
  -5   2  15 5034.19 1065.83   8
   5   2  15 5280.92 1501.93   8
  -2  -5  15 4936.41 955.310   1
   2   5  15 4954.27 1195.37   8
   5   2 -15 5408.10 937.357   3
  -2  -5 -16 1890.54 719.112  10
   5   2  16 2711.38 854.503   8
   5  -2 -16 2030.10 895.283   9
  -5  -2 -16 2281.04 810.397  10
  -5   2 -16 649.924 443.136  10
   2  -5 -16 2382.34 552.530   9
  -5   2  16 2731.91 763.819   8
  -2   5  16 2536.32 822.974   8
  -2  -5  16 2734.39 747.500   1
  -2   5 -16 2668.54 585.236  10
  -5  -2  16 2917.68 693.333   1
   2   5  16 2654.46 860.591   8
  -5  -2  17 171.461 155.717   1
  -2   5 -17-59.4131 252.431  10
  -5  -2 -17 377.603 468.342  10
   5   2  17 58.4335 334.657   8
  -2  -5  17 405.018 351.048   1
  -5   2  17 319.646 395.294   8
  -2   5  17 152.765 203.061   8
   5  -2 -17 34.3803 310.148   9
  -2  -5 -17 193.706 216.391  10
  -5   2 -17 70.2208 157.762  10
   2   5  17 352.912 364.910   8
   2  -5 -17 214.922 200.533   9
  -5   2 -18 6107.15 1371.46  10
  -5   2  18 9533.45 1500.72   8
  -5  -2 -18 9823.48 1549.22  10
  -2   5  18 8070.02 1645.37   8
   2   5  18 9421.16 1896.58   8
  -2   5 -18 9294.31 1336.84  10
  -5  -2  18 8913.10 1345.67   1
   5   2  18 9291.41 1882.29   8
   5  -2 -18 7703.63 1625.11   9
  -2  -5 -18 8695.26 1404.76  10
  -2  -5  18 8983.83 1518.35   1
   2   5  19 55.1248 227.070   8
  -2   5  19-53.2836 100.671   8
  -2  -5 -19 155.273 201.684  10
  -2   5 -19 381.375 449.859  10
   5   2  19 158.185 291.749   8
  -5  -2 -19 410.053 430.469  10
   5  -2 -19 230.387 145.647   9
  -5   2 -19-203.322 409.602  10
  -5   2  19 5.54571 170.588   8
  -5  -2  19 92.2276 223.881   1
  -5   2 -20 2234.60 879.567  10
   2   5  20 3700.17 1202.63   8
  -2  -5 -20 3634.11 946.439  10
  -2   5  20 3255.55 1060.64   8
  -5  -2  20 3608.03 907.290   1
  -5  -2 -20 3156.71 991.191  10
   5  -2 -20 3711.98 1005.46   9
   5   2  20 3037.24 1139.82   8
  -2   5 -20 3291.72 905.602  10
  -5   2  20 3504.30 890.267   8
  -5  -2 -21 4500.72 1056.07  10
  -2   5 -21 3842.98 975.888  10
  -2   5  21 3900.39 630.624  11
   5  -2 -21 4708.55 639.809   5
   5  -2 -21 5172.63 557.994   4
   2  -5 -21 5020.52 510.346   4
   5  -2 -21 4280.66 1045.13   9
   5  -2  21 4896.12 677.698   7
  -2  -5 -21 5533.97 558.195   5
  -5   2 -21 4266.18 966.276  10
  -2  -5 -21 5291.63 522.906   4
  -2  -5 -21 4408.63 1105.68  10
  -2   5  21 4033.62 1214.68   8
   2   5  21 2563.71 511.035  11
  -5   2  21 4682.87 1117.14   8
   5   2 -21 4441.89 648.835   5
   2   5  21 4970.12 1417.84   8
   5   2  21 4148.00 1441.11   8
  -2   5  22 2204.12 1136.99   8
   2  -5 -22 1550.58 310.434   5
   5  -2  22 2309.02 517.266   7
   5   2 -22 1546.39 425.061   5
  -2  -5 -22 1665.61 311.910   4
  -2   5 -22 1347.89 753.001  10
   5   2  22 1593.45 411.564  11
  -5   2 -22 445.244 591.632  10
  -2  -5 -22 1744.54 321.117   5
  -5   2 -22 1578.64 300.898   5
   2  -5 -22 1526.28 284.196   4
  -5   2  22 1725.51 351.916  11
   2   5 -22 1593.99 386.309   5
  -2   5  22 1373.28 444.719  11
  -5  -2 -22 2164.32 814.740  10
   5  -2 -22 1567.72 301.448   4
   5   2  22 2085.33 467.100   7
   5  -2 -22 1502.08 370.783   5
   2   5  22 1739.41 1054.05   8
   5  -2 -22 1264.58 625.136   9
  -2  -5 -22 1641.33 665.661  10
   2   5  22 1009.71 340.768  11
  -2  -5 -23 6645.20 612.285   4
  -5   2 -23 4734.97 1261.75  10
  -5   2  23 5334.11 713.367  11
   5  -2 -23 5113.38 1212.60   9
   5  -2 -23 5569.94 613.811   4
   5  -2  23 6209.41 809.762   7
  -2   5  23 5820.66 790.431  11
   5   2 -23 6053.65 803.795   5
   2  -5 -23 5983.81 595.922   4
   5  -2 -23 5738.37 738.449   5
   2   5  23 5167.00 1652.56   8
   5   2  23 4363.12 707.194  11
  -2   5 -23 5618.53 1347.13  10
   2   5  23 4458.14 765.352  11
  -5  -2 -23 4740.47 1209.36  10
   2  -5 -23 6074.39 667.932   5
   5   2  23 5254.87 1533.76   8
  -2  -5 -23 6195.19 1508.83  10
   5   2  23 6695.38 795.617   7
   2   5 -23 6385.52 801.594   5
  -2   5  23 5042.98 1492.17   8
  -2  -5 -23 6765.24 665.347   5
  -5   2 -23 6217.27 596.064   5
   5   2  24 249.924 211.398  11
  -5  -2 -24 528.970 467.909  10
   2  -5 -24 585.930 238.058   5
  -2  -5 -24 723.340 219.972   5
  -2   5  24 898.492 685.244   8
   2   5  24 243.239 188.889  11
   2   5 -24 489.660 265.304   5
  -2   5 -24 458.839 330.135  10
   2  -5 -24 508.909 166.587   4
   5  -2 -24 535.508 356.393   9
  -2   5 -24 506.737 189.576   5
   5  -2  24 512.529 264.854   7
   5  -2 -24 405.407 184.292   4
  -5   2 -24 12.6889 348.624  10
   5   2 -24 655.894 298.174   5
  -2  -5 -24 568.962 180.769   4
  -2   5  24 22.0950 199.089  11
   2   5  24 650.226 718.833   8
   5   2  24 106.722 559.702   8
  -5  -2 -24 560.215 201.416   5
  -2  -5 -24 518.785 554.915  10
   5  -2 -24 550.923 233.241   5
  -5   2 -24 550.802 194.730   5
  -5  -2 -25 3909.28 518.712   5
   2  -5 -25 3638.45 471.875   4
   2   5 -25 4065.80 660.938   5
   5  -2 -25 3483.55 582.496   5
   5  -2 -25 3199.76 473.826   4
   2   5  25 3578.38 657.098  11
  -2  -5 -25 3790.10 463.096   4
  -2   5 -25 2880.05 1006.86  10
  -2  -5 -25 3784.25 514.610   5
  -5   2 -25 3181.10 1086.72  10
   5   2 -25 3310.07 596.834   5
  -5   2 -25 3626.27 479.274   5
   2  -5 -25 3973.21 570.586   5
   2   5  25 3141.21 1272.88   8
  -5  -2 -25 3158.58 1152.85  10
  -2   5 -25 3847.89 533.505   5
  -2   5  25 2049.89 708.381  11
  -2  -5 -25 3314.00 1168.74  10
   5   2  25 3986.66 1430.84   8
   5   2  25 3287.95 668.696  11
  -2   5  25 3265.82 1150.90   8
   5  -2  25 3218.66 601.735   7
  -2  -5 -26 13.0964 44.2354   5
   5  -2 -26-158.019 118.048   4
  -5   2 -26-475.107 302.874  10
  -2  -5 -26-605.754 592.334  10
   5   2 -26-336.990 167.178   9
  -2   5  26-326.128 473.799   8
  -2   5  26 158.063 452.833  11
  -2   5 -26 545.410 292.409   5
  -2   5 -26-554.586 677.948  10
   5  -2 -26 206.645 198.952   5
  -5   2 -26 43.2995 74.2044   5
   2   5  26-137.717 684.134   8
  -5  -2 -26-350.595 560.222  10
  -5  -2 -26 85.5892 126.138   5
   2   5 -26 220.223 169.691   5
   2  -5 -26-60.5474 100.200   4
   5   2 -26-1.20557 132.216   5
   2   5  26 27.2729 168.393  11
   2  -5 -26 10.9419 104.352   5
   5   2  26-38.6084 122.451   8
  -2  -5 -26 43.2837 55.9979   4
  -2   5 -27 8438.43 836.937   5
  -5   2 -27 7769.86 725.552   5
  -5   2 -27 5619.71 1483.95  10
   5   2 -27 5790.24 1613.67   9
   5  -2 -27 7104.38 880.494   5
   5   2 -27 7139.89 906.193   5
   2  -5 -27 8119.66 852.947   5
  -5  -2 -27 6719.45 1771.41  10
  -2   5  27 3104.53 848.536  11
   2   5 -27 8041.83 950.968   5
  -2  -5 -27 9056.82 832.493   5
   5  -2 -27 6358.89 686.655   4
  -5  -2 -27 8582.46 801.747   5
  -2  -5 -27 8272.35 721.547   4
  -2   5 -27 6036.21 1889.57  10
  -2  -5 -27 8795.56 2220.35  10
   2   5  27 7911.60 904.082  11
  -2   5  27 6250.15 1719.39   8
   2   5  27 6616.85 1948.17   8
   5   2  27 6806.02 1776.81   8
   2  -5 -27 7939.45 710.546   4
   5  -2 -28 167.102 169.823   5
   2   5 -28 139.006 98.5453   5
  -5   2 -28 150.837 142.242   5
   2   5  28 516.458 258.963  11
  -2  -5 -28 81.4434 380.730  10
  -2   5 -28-39.0200 43.0275   5
  -2   5  28 1.56529 243.576  11
  -2   5 -28 407.805 542.668  10
   2  -5 -28-57.8937 93.7949   4
  -5  -2 -28-386.823 443.972  10
  -2  -5 -28 44.8397 93.5210   5
  -2  -5 -28 107.450 111.813   4
  -5   2 -28-162.658 420.821  10
   2  -5 -28 128.522 154.190   5
   5   2 -28 197.460 200.047   5
  -5  -2 -28-27.2340 91.8880   5
  -2   5  28 92.8392 426.902   8
   2   5  28-336.759 177.724   8
  -5   2 -29 1083.80 777.727  10
  -2   5 -29 2078.66 427.811   5
   2  -5 -29 1884.24 359.927   4
  -2   5 -29 847.714 829.724  10
   2   5  29 1263.60 462.743  11
  -2   5  29 1291.18 821.057   8
   2   5  29 2086.11 870.779   8
  -2  -5 -29 736.957 463.918  10
   2  -5 -29 1935.97 440.646   5
  -5   2 -29 1986.82 375.936   5
   2   5 -29 2048.34 512.663   5
   5  -2 -29 1976.71 471.960   5
  -2  -5 -29 2147.74 384.376   4
  -5  -2 -29 2387.86 451.816   5
  -2  -5 -29 2100.17 427.706   5
  -5  -2 -29 1604.81 963.700  10
  -2   5  29 1296.87 417.268  11
   5   2 -29 1777.39 480.147   5
   2  -5 -30 1343.16 357.432   5
  -5  -2 -30 1451.97 351.449   5
   2  -5 -30 1230.33 305.083   4
  -2   5 -30 1289.21 350.537   5
  -2  -5 -30 1511.26 314.648   4
   5  -2 -30 1114.93 364.910   5
  -5   2 -30 911.124 250.431   5
   5   2 -30 1114.81 384.649   5
  -2   5  30 614.575 373.969  11
   2   5 -30 1294.99 376.141   5
  -2  -5 -30 1209.83 320.494   5
   2   5  30 534.809 320.244  11
  -5  -2 -31 1126.41 285.510   5
  -5   2 -31 884.106 250.865   5
   2  -5 -31 822.509 239.655   4
  -2   5 -31 966.641 301.682   5
   2  -5 -31 884.801 292.431   5
   2   5  31 971.861 344.045  11
   2   5 -31 785.804 211.264   5
  -2  -5 -31 1123.51 275.267   4
   5  -2 -31 879.118 267.977   5
  -2  -5 -31 1293.21 346.652   5
   5   2 -31 983.838 299.024   5
  -5  -2 -32 447.745 189.246   5
  -2   5 -32 405.198 190.959   5
   2  -5 -32 233.537 109.104   5
  -5   2 -32 325.531 154.841   5
  -2  -5 -32 395.089 172.774   5
   2  -5 -32 333.039 157.484   4
   5   2 -32 160.536 76.9005   5
  -2  -5 -32 247.729 117.741   4
   5  -2 -32 569.486 291.488   5
   2   5 -32 671.514 269.774   5
   2  -5 -33 179.917 192.252   5
  -2  -5 -33 33.1188 70.0109   5
  -2  -5 -33 158.610 116.154   4
  -5  -2 -33 306.043 181.149   5
   2   5 -33 59.5725 92.4047   5
   5  -2 -33 167.631 193.298   5
   2  -5 -33 123.544 55.0156   4
  -5   2 -33 4.10092 76.9847   5
   5   2 -33-51.2452 84.9234   5
  -2   5 -33 127.267 86.2854   5
  -2   5 -34 337.117 157.142   5
   2  -5 -34 462.417 173.970   4
   2  -5 -34 386.183 115.367   5
  -5  -2 -34 551.585 219.433   5
  -2  -5 -34 531.901 174.313   4
  -2  -5 -34 686.886 267.677   5
   5  -2 -34 88.5486 102.443   5
   5   2 -34 484.791 260.558   5
  -5   2 -34 575.767 228.750   5
   2   5 -34 578.061 222.566   5
  -5  -2 -35-56.3843 133.189   5
  -5   2 -35-41.4345 63.9054   5
  -2  -5 -35 105.535 137.477   5
   5  -2 -35-49.7945 93.2987   5
   5   2 -35 43.8936 77.6991   5
   2   5 -35-172.459 147.504   5
   2  -5 -35 41.4943 54.5578   5
  -2  -5 -35 97.6564 87.5013   4
  -2   5 -35 137.732 120.551   5
  -2  -5 -36 384.672 133.617   4
  -2  -5 -36 154.937 218.180   5
  -5  -2 -36 416.187 196.309   5
  -5   2 -36 193.852 119.229   5
  -2   5 -36 324.999 139.611   5
   5  -2 -36 238.456 183.225   5
   2   5 -36 316.257 167.439   5
   2  -5 -36 420.445 218.436   5
   5   2 -36 211.761 156.075   5
   2  -5 -37 10.6470 70.9882   5
  -2  -5 -37 146.475 130.381   5
  -5  -2 -37 263.828 163.067   5
   5  -2 -37 113.961 162.699   5
  -2   5 -37-26.8466 69.2207   5
   2   5 -37 140.848 110.871   5
   5   2 -37 197.229 145.989   5
  -5   2 -38 169.546 74.5900   5
  -2  -5 -38 22.5555 40.5260   5
   5  -2 -38 155.014 119.747   5
   5   2 -38 11.7190 65.6893   5
  -5  -2 -38 49.7678 51.1584   5
   2   5 -38 90.5429 78.0057   5
   2  -5 -38 105.350 162.639   5
   5  -2 -39 62.8152 104.168   5
   2  -5 -39 335.787 166.683   5
  -5  -2 -39 223.709 142.729   5
  -5   2 -39 406.570 139.945   5
  -2  -5 -39 72.9996 135.569   5
   2  -5 -40 24.6162 64.3591   5
   5  -2 -40 125.828 94.5748   5
  -2  -5 -40 44.1319 98.9159   5
  -5  -2 -40 10.8997 39.0177   5
  -5   2 -40 32.9037 34.9823   5
  -5  -2 -41 468.823 172.237   5
  -2  -5 -41 520.146 164.612   5
   2  -5 -41 323.334 136.913   5
  -2  -5 -42-50.5121 58.5967   5
   3   5   0 22122.5 1526.13   8
   3  -5   0 20498.7 1103.46   2
  -5  -3   0 21013.2 1444.21   2
   3  -5   0 20537.7 1594.66   9
   5  -3   0 21371.2 1627.29   9
   5   3   0 21801.8 1177.23   8
  -3  -5   0 19934.4 1520.51   2
   5  -3  -1 4875.42 766.461   9
  -5  -3   1 3969.53 617.827   2
   3   5   1 4796.80 714.582   8
   5   3   1 4559.31 555.812   8
  -3  -5  -1 4114.99 372.580  10
   3  -5  -1 4049.81 474.210   2
   3  -5   1 5317.47 703.038   9
  -3  -5  -1 3648.20 650.617   2
   5  -3   1 4783.08 761.844   9
   3  -5  -1 5155.31 760.677   9
   3  -5   1 3808.33 486.489   2
  -3  -5   1 3714.01 646.773   2
   5   3  -1 4880.06 532.304   8
  -3  -5   2 4504.41 709.337   2
   3   5   2 4525.60 700.608   8
  -5  -3   2 4458.21 658.199   2
   5  -3   2 4934.73 781.489   9
   3  -5   2 4529.01 544.448   2
   5   3  -2 4506.01 495.509   8
  -3  -5  -2 4218.48 411.091  10
   3  -5   2 3676.95 728.890   9
   3  -5  -2 5171.30 746.720   9
   5   3   2 4335.90 691.311   9
   5  -3  -2 4532.22 750.011   9
   3  -5  -2 4989.22 518.449   2
   5   3   2 4687.41 622.122   8
   5   3  -3 275.035 121.583   8
   3   5   3 383.020 243.820   8
   5   3   3 305.324 77.5511   8
   5   3   3 318.383 204.221   9
   3  -5   3 172.431 107.814   2
   5  -3  -3 177.257 86.4439   9
  -3   5  -3 347.676 111.707  10
   5  -3   3 556.598 303.592   9
  -5  -3   3 310.529 159.008   2
  -5   3   3 338.290 156.591   8
   3  -5  -3 332.131 148.367   9
   3  -5  -3 290.236 147.229   2
  -3  -5   3 144.918 97.5089   2
   3  -5   3 667.729 192.945   9
  -3  -5  -3 388.861 124.243  10
   5   3   4 5278.36 620.003   9
   3  -5  -4 6835.01 864.018   9
  -3  -5   4 5359.42 779.914   2
   5   3  -4 5843.29 572.611   8
  -3  -5  -4 6054.47 556.983  10
   5  -3  -4 6057.05 903.811   9
  -5  -3  -4 5976.98 691.236  10
   3  -5   4 5275.30 643.983   2
   3  -5  -4 5919.38 598.972   2
  -5  -3   4 5380.55 714.853   2
  -3   5  -4 5383.62 503.137  10
   5  -3   4 5536.50 825.747   9
   3   5   4 6384.57 894.860   8
  -3   5   4 5622.99 746.692   8
   3  -5   4 5530.22 832.781   9
  -5   3   4 5207.75 533.446   8
   5   3   4 5822.47 762.602   8
  -3   5   5 6159.24 806.045   8
  -5   3  -5 4970.92 742.805  10
   5  -3   5 5954.64 883.961   9
   3   5   5 6151.91 935.709   8
   5   3   5 6738.93 862.702   8
  -3   5  -5 5945.83 558.683  10
   3  -5  -5 6944.24 668.602   2
  -5  -3   5 6386.27 779.312   2
  -5   3   5 5562.97 581.218   8
  -3  -5   5 6260.78 855.131   2
   3  -5  -5 7216.91 938.753   9
  -5  -3  -5 6367.69 733.382  10
   5   3   5 5777.51 562.192   9
  -3  -5  -5 5990.45 603.742  10
   5  -3  -5 6672.27 976.148   9
   3  -5   5 6602.11 921.246   9
   3  -5  -6 467.484 196.598   9
  -5   3  -6 661.393 220.836  10
   5   3   6 785.130 324.621   8
  -3  -5   6 676.352 290.647   2
   5  -3  -6 564.416 249.143   9
   3  -5   6 724.664 249.467   9
  -5   3   6 618.084 187.961   8
  -3  -5  -6 745.135 228.116  10
  -5  -3  -6 570.628 213.089  10
   5   3   6 596.326 113.422   9
  -3   5   6 677.785 280.307   8
  -3   5  -6 801.246 215.406  10
   5  -3   6 685.126 278.515   9
  -5  -3   6 726.009 272.116   2
   3   5   6 778.076 313.191   8
  -5   3   7 3418.40 497.345   8
   3   5   7 4148.93 849.722   8
  -3   5   7 3047.71 601.736   8
   3  -5  -7 4046.53 756.423   9
   5   3   7 2709.18 286.450   9
   5  -3  -7 1972.36 222.343   2
  -5  -3   7 2920.27 583.450   2
  -5  -3  -7 3480.27 605.307  10
   5  -3  -7 3506.92 801.863   9
   5  -3   7 3808.77 715.216   9
  -5   3  -7 3336.78 564.289  10
  -3   5  -7 3401.03 498.958  10
   3  -5   7 3802.04 783.536   9
  -3  -5  -7 3390.40 573.226  10
  -5   3   7 3069.99 311.727   1
  -3  -5   7 2884.59 594.823   2
   5   3   7 3968.11 769.778   8
   3   5   8 6996.11 1036.08   8
  -5  -3   8 7297.57 895.242   2
  -5   3  -8 6168.53 817.584  10
  -5  -3  -8 6468.27 846.112  10
  -3  -5  -8 5721.34 784.945  10
  -5   3   8 7759.69 551.352   1
  -5   3   8 6806.24 743.200   8
   5   3   8 7328.40 1125.62   8
   5  -3  -8 6825.66 1027.97   9
   3  -5  -8 7667.09 964.584   9
  -3   5  -8 6306.75 697.794  10
   5  -3   8 7309.84 926.619   9
  -3   5   8 6501.12 927.841   8
  -3  -5   8 6956.79 957.329   2
  -5   3   9 3615.45 583.150   8
  -5   3   9 3422.18 423.763   1
   3   5   9 3259.28 720.253   8
  -5  -3   9 3201.99 617.519   2
   5  -3  -9 3897.19 908.196   9
  -3  -5   9 3082.03 655.307   2
  -3  -5  -9 3273.95 570.442  10
   3  -5  -9 4128.68 676.878   9
  -5   3  -9 3441.81 590.575  10
  -3   5  -9 3427.32 573.780  10
  -3   5   9 2933.99 644.612   8
  -5  -3  -9 3840.64 624.390  10
   5  -3   9 4367.52 723.794   9
   5   3   9 3554.41 853.450   8
   3   5  10 4090.83 923.122   8
  -5  -3 -10 3831.16 709.149  10
  -3  -5 -10 3141.26 653.060  10
  -3   5 -10 4036.30 618.110  10
   5  -3 -10 4433.40 946.832   9
  -5   3  10 4456.95 685.305   8
   5  -3  10 4134.05 668.399   9
   3  -5 -10 4268.38 682.609   9
  -5  -3  10 4695.29 745.544   2
  -3  -5  10 4445.19 793.998   2
   5   3  10 3732.96 877.755   8
  -5   3 -10 4281.41 669.455  10
  -3   5  10 3733.59 701.834   8
   5  -3  11 11049.8 1689.06   9
  -5   3 -11 7635.58 1357.69  10
  -3  -5 -11 9710.68 1418.67  10
  -3  -5  11 2712.88 688.150   1
  -5  -3 -11 10842.5 1576.86  10
   5   3  11 3765.31 956.819   3
   5  -3 -11 10953.5 1857.79   9
   3   5  11 3564.67 932.913   8
  -3   5  11 10214.3 1339.09   8
   3  -5 -11 11770.2 1518.10   9
  -3   5 -11 10238.9 1349.20  10
  -3  -5  11 2947.45 691.257   2
  -5  -3  11 2925.19 647.288   2
   5   3  11 3468.76 1304.32   8
  -5   3  11 3644.14 779.748   8
  -3   5 -12 1570.98 317.150  10
   5   3  12 3068.20 906.989   8
  -3  -5  12 3753.25 790.202   2
  -3  -5 -12 1076.28 310.634  10
   3  -5 -12 1652.68 623.081   9
   5   3 -12 2445.39 549.718   3
   5  -3 -12 2296.52 550.790   9
  -5   3  12 3639.42 763.016   8
  -5  -3 -12 2621.03 434.471  10
  -3   5  12 3307.89 716.419   8
  -5   3 -12 2200.71 377.518  10
   3   5  12 3832.77 921.075   8
  -3  -5  12 3825.35 764.468   1
   5   3  12 3734.59 757.462   3
  -5   3  13 485.899 308.506   8
  -5   3 -13 1928.74 711.012  10
   5   3  13 1004.06 686.306   8
  -3  -5 -13 1642.23 773.974  10
  -5  -3  13 555.733 322.737   1
  -3  -5  13 463.964 254.900   2
   5   3  13 596.156 385.193   3
  -5  -3 -13 4123.28 1363.32  10
   3   5  13 953.241 671.696   8
   3  -5 -13 508.191 417.888   9
  -3  -5  13 516.396 290.503   1
  -3   5  13 2481.36 754.009   8
  -3   5 -13 2794.79 730.233  10
   5   3  14 5083.37 856.848   3
  -5   3 -14 1078.83 500.359  10
   3   5  14 4671.10 1045.03   8
  -5  -3  14 4597.08 798.058   1
  -5   3  14 4323.25 929.539   8
  -3   5 -14 1736.47 336.307  10
  -3   5  14 4191.08 896.651   8
  -5  -3 -14 3342.28 622.524  10
  -3  -5  14 4680.96 876.460   1
   3  -5 -14 4257.49 739.843   9
   5   3 -14 5131.20 834.819   3
   5  -3 -14 2964.55 738.916   9
   5   3  14 3384.13 909.312   8
   5   3  15 6714.88 940.876   3
  -5   3 -15 5230.68 935.460  10
  -3   5 -15 6281.95 1034.75  10
  -5  -3 -15 6559.47 1281.80  10
  -3  -5 -15 5441.31 1006.40  10
  -5  -3  15 6536.11 1005.63   1
   5   3 -15 6821.11 892.018   3
  -3  -5  15 6584.73 1089.00   1
   5   3  15 5571.19 1339.89   8
   3  -5 -15 4998.00 772.636   9
  -5   3  15 5551.80 1228.80   8
   3   5  15 6677.25 1354.40   8
   5  -3 -15 2547.24 954.884   9
  -3   5  15 6090.08 1101.51   8
  -5  -3 -16 583.107 210.568  10
  -3  -5 -16 798.042 390.488  10
  -5   3 -16 203.733 269.201  10
  -3   5 -16 1051.27 397.997  10
  -5  -3  16 1063.80 394.634   1
   5   3  16 924.500 544.848   8
   5  -3 -16 440.515 293.352   9
  -5   3  16 680.288 384.471   8
  -3  -5  16 1000.62 448.201   1
   3   5  16 625.789 516.597   8
   3  -5 -16 639.016 269.441   9
  -3   5  16 449.296 380.552   8
  -3  -5  17 121.886 188.476   1
  -5  -3  17 46.1639 53.2851   1
  -5   3 -17 523.524 485.641  10
  -5  -3 -17 1638.69 882.496  10
  -3   5  17 1017.52 611.998   8
   5   3  17 503.260 601.339   8
  -3  -5 -17-334.468 255.764  10
  -3   5 -17 181.824 227.269  10
   3   5  17 621.081 421.955   8
  -5   3  17 175.477 210.248   8
   3  -5 -17 627.803 406.074   9
   5  -3 -17 393.376 511.440   9
   5   3  18 2871.21 1125.08   8
   3   5  18 3700.74 1192.15   8
  -5   3 -18 1313.25 742.200  10
  -5  -3 -18 2111.31 668.120  10
  -5   3  18 2770.28 811.274   8
   5  -3 -18 3081.45 896.888   9
  -5  -3  18 3246.42 832.223   1
  -3  -5 -18 2902.18 780.481  10
  -3   5  18 3036.55 1026.13   8
  -3   5 -18 2465.41 673.185  10
  -3  -5  18 3708.89 956.720   1
   3  -5 -18 3024.34 751.975   9
  -5   3  19 178.521 129.301   8
   3   5  19 469.227 359.879   8
  -3  -5  19 101.606 314.613   1
   5  -3 -19 26.9241 136.579   9
  -5  -3  19 1.77477 73.6697   1
  -3  -5 -19 279.636 277.951  10
  -3   5 -19-262.425 277.992  10
  -5  -3 -19 14.7362 207.224  10
  -5   3 -19 89.6008 143.855  10
   5   3  19-215.975 398.739   8
  -3   5  19 267.488 211.754   8
   5   3  20 2792.82 1345.67   8
   3   5  20 2318.39 1076.04   8
  -3   5 -20 4032.02 1632.55  10
  -5   3 -20 1009.74 689.916  10
  -5  -3  20 2435.18 791.951   1
  -5  -3 -20 1992.58 764.041  10
  -3  -5 -20 2444.63 866.398  10
  -3  -5  20 2735.30 852.161   1
   5  -3 -20 1810.22 737.562   9
  -5   3  20 3184.71 1342.74   8
  -3   5  20 1797.87 843.763   8
  -3   5  21 404.961 111.819  11
   3  -5  21 468.153 215.400   7
   5   3  21-128.585 504.210   8
  -3   5 -21 662.667 444.683  10
   3  -5 -21 580.740 206.465   5
   5  -3 -21 640.443 247.582   5
  -5  -3  21 569.512 373.692   1
   5  -3 -21 841.834 461.924   9
  -5  -3 -21 454.641 423.633  10
   3   5  21 2345.22 728.115  11
   5   3 -21 1431.31 498.511   5
  -3  -5 -21 2150.07 993.972  10
   5  -3 -21 621.052 211.639   4
  -3   5  21 543.802 497.348   8
  -5   3  21 509.771 313.171   8
   3  -5 -21 376.717 130.098   4
   3   5  21 2112.66 1026.71   8
  -5   3 -21 573.369 414.870  10
  -3  -5 -21 632.690 194.355   4
   5  -3  21 892.280 305.284   7
  -3   5  22 1974.31 1001.02   8
   3  -5  22 1462.37 365.376   7
  -3  -5 -22 1890.24 352.920   5
  -3   5  22 1676.12 464.686  11
   3   5 -22 1907.62 502.703   5
  -5   3 -22 912.380 531.973  10
   3  -5 -22 1475.57 338.945   5
   5   3 -22 1591.68 422.145   5
   5  -3 -22 1579.03 363.196   5
  -5  -3 -22 1459.54 624.302  10
  -3  -5 -22 1182.51 491.625  10
  -3   5 -22 1302.56 511.056  10
   5  -3 -22 1630.60 311.848   4
  -5   3  22 1629.31 360.559  11
  -5   3 -22 1700.90 300.534   5
   3  -5 -22 1709.95 293.394   4
   5   3  22 1887.49 942.189   8
  -3  -5 -22 1884.86 324.177   4
   5  -3  22 1513.03 413.450   7
   3   5  22 1726.71 829.395   8
   3   5  22 747.916 365.490  11
   5  -3 -22 2253.63 850.291   9
   5   3  22 869.114 292.201  11
   3   5  23 2337.86 1081.19   8
   5   3 -23 1677.87 437.784   5
   5   3  23 3276.73 692.192  11
   5  -3 -23 1764.26 352.710   4
  -3   5  23 1745.57 497.998  11
   3  -5  23 1624.55 412.285   7
   3  -5 -23 1586.80 339.039   5
  -5   3 -23 2568.35 845.744  10
   5  -3  23 1606.26 430.091   7
  -5   3  23 4977.51 700.029  11
  -5  -3 -23 1745.76 298.338   4
   3   5 -23 1984.13 468.363   5
   3  -5 -23 1452.00 275.526   4
  -3  -5 -23 2047.74 823.959  10
  -3   5 -23 1752.88 751.533  10
  -5  -3 -23 4999.67 1349.61  10
   5   3  23 1431.29 723.133   8
   5  -3 -23 1715.44 407.271   5
  -3  -5 -23 1770.27 313.697   4
   3   5  23 1953.32 986.191  11
  -3   5  23 5956.00 1718.64   8
  -3  -5 -23 1797.39 348.848   5
  -5   3 -23 1665.80 314.283   5
  -3  -5 -24-429.790 430.288  10
  -3   5  24 1020.80 377.709  11
  -3   5  24 198.259 185.236   8
  -5  -3 -24-121.252 391.724  10
  -3  -5 -24 3.91693 26.9353   5
   5  -3 -24 1.63367 47.3514   5
  -5   3  24-32.3225 269.938  11
  -5   3 -24-348.008 384.957  10
   3   5 -24-12.2905 186.177   5
   3   5  24-178.613 146.905  11
   5  -3 -24-80.6478 96.2155   4
  -5  -3 -24-14.9772 32.7358   4
   5  -3  24 147.489 146.263   7
   3   5  24 702.229 712.169   8
   3  -5 -24-137.411 186.926   5
  -3   5 -24-257.706 365.466  10
   5   3  24-183.518 253.004  11
  -5   3 -24-128.942 123.874   5
   3  -5 -24-23.0715 30.2792   4
  -3  -5 -24-54.5465 108.639   4
   5   3  24-47.6158 165.426   8
   5   3 -24-162.495 207.328   5
  -3   5  25 376.242 323.377  11
   5   3 -25 726.124 297.008   5
  -3  -5 -25 892.515 251.323   5
   5  -3 -25 625.321 217.052   5
  -5   3  25 323.746 149.584  11
  -3  -5 -25 815.032 221.906   4
   3   5  25 742.368 375.283   8
  -5  -3 -25 786.194 204.019   4
  -3   5  25 245.971 187.159   8
   5   3  25 991.043 767.572   8
   3  -5 -25 815.302 304.335   5
  -5  -3 -25 679.192 637.344  10
   5  -3 -25 674.378 217.278   4
  -3   5 -25 868.333 242.630   5
  -3   5 -25-57.9227 625.451  10
  -5  -3 -25 792.373 244.646   5
   3  -5 -25 770.561 208.244   4
   5  -3  25 797.995 247.538   7
  -3  -5 -25 170.477 176.957  10
   3   5  25 289.555 224.108  11
  -5   3 -25 394.440 435.707  10
  -5   3 -25 786.741 222.496   5
   5   3  25 122.845 219.750  11
   3   5 -25 661.426 237.747   5
  -5   3 -26 7.73379 81.7755   5
  -5  -3 -26 28.3739 63.6253   4
   3   5 -26-341.587 212.924   5
  -5  -3 -26-434.399 514.394  10
  -3  -5 -26-12.9175 77.8884   4
   3  -5 -26-132.059 115.275   4
  -3   5  26 3.26471 128.160   8
  -5   3 -26-188.503 308.945  10
  -3  -5 -26-135.327 104.490   5
   5  -3 -26 165.163 154.961   5
  -5  -3 -26-131.822 129.212   5
   5   3  26-17.5043 289.401   8
  -3   5  26-16.5898 276.389  11
   3  -5 -26 11.5524 95.4969   5
   3   5  26-302.775 292.091  11
  -3  -5 -26-490.964 377.246  10
   5  -3 -26-91.0043 98.1677   4
  -3   5 -26-97.2277 468.107  10
  -3   5 -26-73.7755 91.8369   5
   5   3  26 416.541 731.994  11
   3   5  26-450.514 465.629   8
   5   3 -26-161.784 105.671   5
   3  -5 -27 1794.78 400.980   5
   5   3 -27 1503.99 421.939   5
   5  -3 -27 1674.66 324.081   4
  -3  -5 -27 1674.54 321.867   4
  -3   5 -27 1218.96 758.086  10
  -5  -3 -27 1665.86 308.200   4
  -3  -5 -27 1827.50 382.159   5
   5   3  27 1002.01 401.763  11
  -5   3 -27 1284.75 635.770  10
   3   5 -27 2824.21 605.596   5
  -5  -3 -27 953.789 519.466  10
  -3  -5 -27 1420.29 795.668  10
  -5   3 -27 1633.90 338.289   5
  -5  -3 -27 1510.68 329.109   5
   3   5  27 1691.96 1054.41   8
   5   3  27 2396.75 1205.99   8
  -3   5 -27 1872.18 406.221   5
  -3   5  27 468.387 393.571   8
  -3   5  27 148.879 407.856  11
   3  -5 -27 1486.36 320.299   4
   3   5  27 1270.19 446.312  11
   5  -3 -27 1346.69 376.429   5
   5   3 -27 1514.74 901.685   9
   3  -5 -28 647.177 246.795   5
   5  -3 -28 696.665 289.698   5
  -3  -5 -28 556.283 421.053  10
  -3  -5 -28 644.017 202.020   4
  -3   5  28 88.1618 237.690  11
  -3   5 -28 491.643 578.800  10
  -3  -5 -28 709.508 241.934   5
   5   3  28 445.217 501.649   8
   5   3 -28 414.694 250.207   5
  -5   3 -28 483.193 380.427  10
   3   5  28 652.484 294.766  11
   3  -5 -28 614.069 230.740   4
  -5  -3 -28 854.277 505.511  10
  -5  -3 -28 679.639 224.433   5
   5  -3 -28 512.190 206.978   4
  -5   3 -28 563.016 197.342   5
   3   5  28 137.879 276.705   8
  -3   5 -28 506.893 201.771   5
   5   3 -28 867.364 644.319   9
  -5  -3 -28 670.916 204.875   4
   3   5 -28 814.936 342.104   5
   3   5  29 377.792 476.475   8
  -5   3 -29 557.128 597.528  10
  -3  -5 -29 138.746 132.979   5
  -5  -3 -29 110.822 144.650   5
   5  -3 -29 230.519 186.094   5
  -5  -3 -29 37.1042 73.9814   4
   3  -5 -29 131.447 184.207   5
  -3   5  29 549.753 373.768  11
  -3   5 -29 268.379 190.650   5
  -5   3 -29 67.0171 88.3952   5
   3  -5 -29 132.617 106.238   4
   5  -3 -29 147.934 130.785   4
  -3  -5 -29 75.7102 50.5554   4
   3   5 -29-14.2342 94.3372   5
   3   5  29 32.1752 123.779  11
  -5  -3 -29 747.414 735.878  10
  -3  -5 -29 257.054 573.680  10
  -3   5 -29 218.018 391.971  10
   5   3 -29 264.971 271.720   5
   5  -3 -30 441.835 193.754   5
   3  -5 -30 568.094 273.538   5
   3  -5 -30 599.250 201.227   4
  -3  -5 -30 710.177 205.827   4
  -3  -5 -30 737.825 244.340   5
  -5   3 -30 702.577 221.188   5
  -5  -3 -30 687.642 196.901   4
   3   5  30 227.141 141.979  11
   5   3 -30 664.192 352.956   5
  -3   5 -30 744.646 246.155   5
  -5  -3 -30 889.401 298.980   5
   3   5 -30 425.336 176.911   5
  -3   5  30 283.247 87.2714  11
   3  -5 -31 443.522 179.766   4
  -3   5 -31 314.617 159.872   5
  -5   3 -31 363.549 156.495   5
   3   5 -31 146.437 112.347   5
  -5  -3 -31 391.953 210.148   5
  -5  -3 -31 415.727 163.292   4
   3   5  31 20.1598 186.987  11
   3  -5 -31 322.678 171.924   5
  -3  -5 -31 320.608 134.935   4
   5   3 -31 193.352 107.656   5
   5  -3 -31 150.780 144.957   5
  -3  -5 -31 480.107 221.431   5
  -5   3 -32 972.350 266.344   5
  -3   5 -32 903.108 275.730   5
   3  -5 -32 1013.44 344.880   5
   5   3 -32 754.763 273.235   5
   5  -3 -32 935.264 348.825   5
   3   5 -32 727.635 295.437   5
  -3  -5 -32 1000.14 254.999   4
  -5  -3 -32 934.566 279.558   5
   3  -5 -32 697.474 226.742   4
  -3  -5 -32 1262.73 341.320   5
  -3   5 -33-79.0821 100.094   5
  -5   3 -33-27.6953 39.7253   5
   3   5 -33-169.422 138.727   5
   3  -5 -33-9.98054 71.9840   4
  -5  -3 -33-56.9202 113.460   5
  -3  -5 -33 108.064 68.4703   4
   5   3 -33 111.240 125.670   5
   3  -5 -33-85.8628 132.458   5
   5  -3 -33-31.7456 90.3603   5
  -3  -5 -33 62.5903 98.7562   5
   3  -5 -34 808.718 307.129   5
  -3   5 -34 466.487 180.774   5
  -5  -3 -34 853.749 282.240   5
  -3  -5 -34 632.356 202.195   4
   5   3 -34 798.159 273.096   5
   5  -3 -34 626.039 246.682   5
  -5   3 -34 630.073 203.807   5
   3   5 -34 364.629 174.175   5
  -3  -5 -34 354.409 249.340   5
   5   3 -35-53.8943 122.226   5
   3   5 -35 54.3173 102.806   5
  -3  -5 -35-73.1242 68.8604   4
  -5  -3 -35 157.018 141.868   5
   3  -5 -35 86.7539 231.403   5
  -3  -5 -35-37.8372 54.8002   5
   5  -3 -35 1.43479 104.011   5
  -5   3 -35 62.6767 87.0485   5
  -3   5 -35 31.1974 56.3034   5
  -5   3 -36 425.241 183.147   5
   3   5 -36 234.669 121.764   5
  -5  -3 -36 286.459 221.604   5
   5   3 -36 383.632 223.413   5
   5  -3 -36 502.742 239.288   5
  -3  -5 -36 369.092 140.684   4
  -3  -5 -36 445.104 169.700   5
   3  -5 -36 50.3485 185.699   5
  -3  -5 -37 73.3303 79.5311   5
   5   3 -37 88.3520 88.6714   5
   3  -5 -37 129.762 191.941   5
  -5  -3 -37 77.8514 86.5866   5
   3   5 -37 129.029 82.6867   5
   5  -3 -37 90.5531 79.7737   5
  -5   3 -37 81.6616 107.226   5
  -5  -3 -38-50.5509 75.0682   5
  -5   3 -38 58.6603 62.3792   5
   3  -5 -38 129.168 109.153   5
  -3  -5 -38 72.7416 144.029   5
   5  -3 -38-17.0829 64.1887   5
  -5  -3 -39 110.076 92.5192   5
  -5   3 -39 138.756 97.1471   5
  -3  -5 -39 19.7707 92.9709   5
   3  -5 -39 37.1350 124.647   5
   5  -3 -39 19.6995 88.7459   5
  -3  -5 -40 130.089 91.7418   5
   5  -3 -40 73.0427 73.1436   5
   3  -5 -40 149.841 132.011   5
  -5  -3 -40 109.030 71.6791   5
  -3  -5 -41 43.3021 42.9653   5
  -5  -3 -41 66.8790 58.8518   5
   3  -5 -41-22.4502 71.4693   5
  -5  -4   0 213.447 131.994   2
   4   5   0 292.263 212.438   8
   4  -5   0 820.522 388.634   9
   5  -4   0 211.343 278.508   9
   5   4   0 379.616 203.213   8
  -4  -5   0 291.689 231.568   2
   4  -5   0 421.833 163.936   2
   4  -5  -1-139.666 149.062   9
  -4  -5  -1-17.9379 110.321  10
   4  -5   1 19.5985 24.6552   2
   4   5   1 1.15780 98.1488   8
  -4  -5  -1 27.0764 105.987   2
   4  -5   1-11.4667 130.703   9
   5  -4   1-89.3334 201.431   9
  -5  -4  -1-76.7208 139.718   2
   5  -4  -1 95.1200 117.755   9
   5   4   1 19.0478 127.472   8
   4  -5  -1 69.8122 72.6572   2
  -5  -4   1 13.8516 96.3622   2
  -4  -5   1-157.908 104.978   2
   4   5  -1 46.5891 130.121   8
   5   4  -1 71.8594 71.9165   8
   4  -5  -2 1783.75 253.759   2
   4   5   2 2025.99 498.149   8
   4   5  -2 2121.54 510.621   8
  -5  -4   2 1934.19 477.041   2
   4  -5   2 1751.53 461.958   9
  -4  -5  -2 1754.40 282.336  10
  -4  -5   2 1799.67 491.028   2
   4  -5  -2 2218.45 503.759   9
   5  -4   2 1848.84 486.627   9
  -4  -5  -2 1738.06 486.611   2
   5   4  -2 1958.53 407.568   8
   5   4   2 1898.97 458.712   8
   5  -4  -2 2025.45 528.533   9
  -5  -4   3 856.589 286.994   2
   5   4   3 1019.08 336.318   8
   4  -5   3 987.369 386.160   9
   5   4  -3 1226.38 302.686   8
   5  -4   3 1022.72 381.243   9
  -4  -5   3 875.880 283.962   2
   5  -4  -3 907.640 356.278   9
   4   5   3 1177.84 416.267   8
  -4  -5  -3 900.409 194.448  10
  -5  -4  -3 1034.06 271.416  10
   4  -5  -3 1057.53 192.902   2
   4  -5  -3 1213.19 331.061   9
  -5  -4   4 41.0753 51.5378   2
  -4   5  -4 46.0014 69.7214  10
  -4  -5  -4-176.681 191.271  10
   4   5   4 0.04667 107.456   8
   4  -5  -4 107.341 80.8344   2
   5   4  -4-22.4339 111.895   8
   4  -5   4 90.6219 97.1017   9
   5  -4  -4 111.047 273.307   9
  -4   5   4-8.02352 138.732   8
  -5   4   4-79.0720 126.709   8
   5  -4   4-269.081 276.215   9
   4  -5  -4 47.4450 195.129   9
   5   4   4 0.89014 172.231   9
  -4  -5   4 30.5740 100.965   2
  -5  -4  -4 24.0644 50.1056  10
   5   4   4 189.508 140.365   8
   5   4   5 470.433 194.697   8
   5  -4   5 705.515 386.348   9
  -4   5  -5 395.264 176.754  10
  -4   5   5 303.524 208.193   8
  -5   4  -5 609.312 361.123  10
   4  -5  -5 1011.82 1016.55   9
   4  -5   5 772.850 346.250   9
  -5   4   5 426.811 190.980   8
   5   4   5 571.418 202.470   9
  -4  -5  -5 470.946 230.462  10
  -5  -4   5 457.596 243.846   2
  -4  -5   5 320.102 199.660   2
  -5  -4  -5 525.201 255.070  10
   4   5   5 322.987 262.863   8
   4  -5  -5 480.203 145.761   2
   4   5   6 1257.56 401.339   8
  -4   5  -6 1430.00 319.842  10
  -4   5   6 1284.92 358.180   8
  -4  -5   6 1327.84 433.351   2
   4  -5  -6 1453.25 281.955   2
   5   4   6 1390.65 426.832   8
  -5  -4   6 1277.94 394.880   2
   4   5   6 780.965 150.607   9
  -5  -4  -6 1568.53 444.926  10
  -4  -5  -6 1597.64 405.982  10
   4  -5   6 712.933 393.924   9
   5   4   6 951.240 186.843   9
  -5   4  -6 1406.98 397.827  10
   4  -5  -6 1344.03 420.989   9
   5  -4   6 1538.76 384.516   9
  -5   4   6 1223.81 351.329   8
   5  -4  -6 1309.01 520.359   9
  -4   5   7 7373.00 932.100   8
  -5   4  -7 7602.06 812.868  10
   4  -5  -7 8926.69 1160.98   9
  -4   5  -7 7468.48 724.149  10
  -5  -4  -7 7612.39 847.483  10
  -4  -5  -7 8584.98 833.233  10
   4   5   7 8441.01 1127.68   8
   4  -5   7 10301.1 1151.41   9
   5  -4  -7 8066.70 1122.25   9
  -5   4   7 6392.87 809.352   8
   5  -4   7 8732.16 1040.42   9
  -5  -4   7 7827.84 987.082   2
   5   4   7 8674.42 1153.57   8
  -4  -5   7 8097.76 1031.93   2
  -5  -4   8 807.924 330.768   2
  -5   4   8 600.099 321.135   8
   4   5   8 1050.31 394.792   8
   5  -4   8 1033.44 346.011   9
   5   4   8 1170.82 449.519   8
  -4  -5   8 844.703 334.117   2
  -4  -5  -8 974.360 287.609  10
   5  -4  -8 1069.48 399.000   9
  -5   4  -8 1096.23 332.754  10
  -4   5  -8 989.768 278.876  10
  -4   5   8 913.008 339.845   8
  -5  -4  -8 877.376 257.721  10
   4  -5  -8 960.932 299.803   9
   4  -5   8 1150.46 508.047   9
   5  -4   9 20423.1 1658.67   9
  -5   4  -9 18193.1 1233.21  10
   5   4   9 21305.4 1982.34   8
  -4  -5  -9 18792.2 1340.69  10
  -4   5  -9 18395.9 1243.04  10
   4   5   9 20464.1 1922.40   8
  -4   5   9 17866.0 1474.95   8
   5  -4  -9 17359.5 1630.38   9
   4  -5   9 21060.3 1610.99   9
  -5  -4   9 19517.3 1631.04   2
  -5  -4  -9 18455.2 1434.52  10
   4  -5  -9 19652.6 1621.88   9
  -5   4   9 18448.6 1379.16   8
  -4  -5   9 19113.1 1676.32   2
   4   5  10 897.598 726.871   8
  -4   5  10 712.542 426.220   8
  -5   4 -10 9491.95 1450.40  10
   4  -5 -10 1753.76 1180.69   9
  -5  -4  10 342.530 261.999   2
  -4  -5  10 196.755 305.914   2
  -4  -5 -10 13861.7 1573.99  10
   5  -4 -10 4001.02 1376.06   9
  -4   5 -10 19975.0 2045.02  10
   5   4  10 1309.80 808.786   8
  -5   4  10 929.835 692.671   8
   5  -4  10-1502.90 493.181   9
  -4   5  11 8914.33 1130.09   8
   4  -5 -11 5796.53 1122.60   9
  -4  -5 -11 3679.06 545.427  10
  -5   4 -11 8530.73 955.447  10
  -4   5 -11 5860.31 976.815  10
  -5  -4 -11 9385.40 1067.83  10
   5  -4 -11 8291.96 1169.20   9
   4   5  11 9844.03 1474.35   8
   5   4  11 9364.67 1545.92   8
  -4  -5  11 9039.48 1183.94   2
  -5  -4  11 9810.70 1207.73   2
  -5   4  11 8687.16 1069.76   8
  -4  -5 -12 2615.74 1123.31  10
  -5  -4  12 151.676 232.569   2
   4   5  12 99.8520 397.651   8
  -5  -4 -12 2476.58 776.802  10
   5  -4 -12 151.545 302.808   9
   4  -5 -12 312.027 342.747   9
   5   4  12 56.2440 374.309   8
  -5   4 -12 1708.80 594.896  10
  -4   5  12 255.360 288.423   8
  -4  -5  12 132.875 193.140   2
  -5   4  12 2002.80 1099.35   8
   5   4  13 4657.65 1143.92   8
  -5   4  13 4711.46 876.368   8
  -4  -5  13 4974.39 906.444   2
  -4   5 -13 2716.44 495.488  10
  -4  -5  13 5348.13 946.208   1
  -5  -4  13 5361.00 877.860   1
   5  -4 -13 1527.05 523.185   9
  -5   4 -13 3022.11 602.229  10
  -5  -4 -13 3565.54 668.113  10
   4   5  13 4960.87 1086.60   8
  -4   5  13 4724.41 852.043   8
   5   4  14 3564.73 873.005   3
   5   4  14 3632.07 1093.26   8
  -5   4 -14 7535.34 1382.79  10
   5  -4 -14 4744.31 1643.96   9
  -5  -4  14 3050.34 693.520   1
  -4  -5 -14 9614.23 1541.45  10
  -4   5 -14 12473.2 1585.73  10
  -4   5  14 3292.95 785.970   8
  -5  -4 -14 7689.43 1545.55  10
  -4  -5  14 3050.72 723.683   1
   4  -5 -14 1156.35 445.249   9
   5   4 -14 2712.25 694.654   3
   4   5  14 3638.11 1060.34   8
  -5   4  14 3030.62 864.422   8
   5   4 -15 5711.29 918.312   3
   5   4  15 5525.12 1336.85   8
   5   4  15 5694.70 978.683   3
   4  -5 -15 4325.69 951.763   9
  -4  -5  15 4920.08 954.236   1
  -4   5 -15 3373.23 748.135  10
   5  -4 -15 4008.10 1053.65   9
  -5  -4  15 5234.73 957.124   1
  -5  -4 -15 3929.26 870.424  10
  -5   4 -15 3839.26 787.026  10
   4   5  15 4657.36 1261.18   8
  -4  -5 -15 4260.50 895.611  10
  -5   4  15 4431.93 1111.51   8
  -4   5  15 4624.44 995.339   8
  -4   5  16 13019.8 1851.34   8
  -5   4 -16 10679.1 1469.06  10
   4  -5 -16 12374.9 1660.55   9
  -5  -4 -16 11796.8 1681.49  10
   5  -4 -16 13158.2 1766.99   9
  -4   5 -16 12336.4 1572.95  10
  -5  -4  16 13319.2 1548.73   1
  -4  -5  16 13586.8 1642.34   1
   5   4  16 14245.3 2243.79   8
  -4  -5 -16 13183.2 1574.97  10
  -5   4  16 13800.1 1907.32   8
   4   5  16 13212.2 2297.99   8
  -4  -5  17 182.602 200.683   1
  -5   4  17 566.149 448.777   8
   4   5  17 477.456 615.549   8
  -5   4 -17 88.9336 150.710  10
  -4   5  17 68.0467 295.013   8
  -4   5 -17-16.7214 166.542  10
  -5  -4 -17 74.6538 231.685  10
  -4  -5 -17 137.674 158.982  10
   5  -4 -17-178.877 225.083   9
   4  -5 -17-42.2340 178.569   9
  -5  -4  17 122.648 108.559   1
   5   4  17 149.452 151.697   8
  -4  -5 -18 15148.3 1841.61  10
  -5  -4 -18 13926.1 1845.70  10
   4   5  18 18589.1 2775.39   8
   5  -4 -18 15726.1 1990.14   9
  -4  -5  18 16395.8 1974.31   1
  -4   5 -18 13528.8 1668.43  10
  -5  -4  18 15674.8 1825.76   1
  -5   4 -18 12101.7 1662.02  10
  -4   5  18 16137.7 2261.59   8
   4  -5 -18 15627.8 1835.99   9
  -5   4  18 16104.5 2184.12   8
   5   4  18 17100.2 2731.55   8
  -4  -5 -19 367.579 300.393  10
  -5  -4  19 583.134 335.874   1
  -4  -5  19 720.504 495.877   1
  -4   5  19 396.838 124.350   8
  -4   5 -19 50.5218 209.214  10
  -5  -4 -19 225.284 110.987  10
   4  -5 -19-6.83707 100.800   9
   5  -4 -19 365.660 129.257   9
   5   4  19 613.590 606.261   8
   4   5  19 840.426 758.083   8
  -5   4 -19 134.800 115.598  10
  -5   4  19 403.200 184.319   8
  -4   5 -20 10323.9 1518.87  10
   4  -5 -20 12781.8 811.955   4
  -4  -5 -20 12639.3 1817.76  10
  -5  -4 -20 13024.4 1861.43  10
   5   4  20 13809.4 2555.27   8
  -4   5  20 13365.0 2194.84   8
  -5   4  20 12852.9 2117.45   8
  -5   4 -20 11133.3 1590.79  10
   5  -4  20 11729.9 1015.10   7
   5  -4 -20 12159.8 1711.72   9
  -5  -4  20 13221.8 1929.81   1
   5  -4 -20 12999.2 852.936   4
   4   5  20 12425.6 2512.37   8
  -4  -5  20 13618.4 1969.12   1
   5   4  21 2638.35 1182.02   8
   4  -5  21 201.778 155.668   7
  -4   5  21 101.009 180.761   8
   4   5 -21 122.116 135.528   5
   5   4  21 350.560 474.730  11
  -5   4  21 131.262 260.790  11
  -4  -5 -21 75.5404 119.599  10
   4   5  21 2124.34 469.919  11
  -4  -5  21 172.817 153.521   1
  -5  -4 -21 213.132 98.7874   4
   5  -4 -21 223.471 129.453   4
   4  -5 -21 96.6801 47.0368   5
   5  -4  21-9.11632 87.7241   7
  -5  -4  21 317.910 190.171   1
   5  -4 -21-125.856 152.904   9
   4  -5 -21 249.781 115.395   4
  -4   5  21 1295.02 512.596  11
  -5  -4 -21 254.789 191.407  10
  -4   5 -21 188.865 232.101  10
   5  -4 -21 204.105 98.8455   5
   5   4 -21 179.016 169.896   5
   4   5  21 395.210 266.093   8
  -5   4  21 543.225 466.443   8
  -5   4 -21 752.226 468.478  10
   4   5  22 3903.91 1411.76   8
   5   4 -22 3947.93 708.524   5
  -4  -5 -22 3992.90 1199.88  10
   4   5 -22 3864.54 689.272   5
  -5  -4 -22 3968.64 473.509   4
  -4   5  22 3424.06 616.219  11
  -5  -4 -22 3938.10 1007.82  10
   4   5  22 3059.67 626.457  11
  -4   5 -22 3741.01 988.631  10
   5   4  22 3402.94 610.753  11
   4  -5 -22 4142.18 486.474   4
  -5   4  22 2740.81 637.360  11
   5  -4  22 3973.14 626.458   7
   4  -5  22 2953.80 581.890   7
   5  -4 -22 4158.54 528.524   4
   4  -5 -22 3717.16 574.356   5
  -5   4 -22 3645.45 939.229  10
   5   4  22 4899.11 1553.52   8
  -4  -5 -22 4208.74 492.219   4
   5  -4 -22 3597.28 571.229   5
  -4   5  22 4594.54 1332.33   8
   5   4  23 1685.17 972.835   8
   4  -5  23 1342.80 390.158   7
  -4  -5 -23 2984.89 1065.80  10
  -4  -5 -23 1609.48 308.772   4
   5   4 -23 1520.08 378.207   5
   4   5 -23 1672.75 466.266   5
   4  -5 -23 1560.11 360.330   5
  -4   5 -23 976.795 469.258  10
  -4  -5 -23 1805.02 354.002   5
   5  -4 -23 2073.76 377.732   4
   4  -5 -23 1640.10 320.911   4
  -4   5  23 936.430 627.118   8
  -4   5  23 692.608 175.165  11
  -5   4  23 1197.69 392.969  11
  -5  -4 -23 1640.63 308.437   4
   5  -4 -23 1524.01 368.999   5
  -5   4 -23 885.507 500.093  10
   4   5  23 881.198 320.321  11
  -5  -4 -23 890.153 459.116  10
  -5   4 -23 1718.80 337.409   5
   5   4  23 1403.11 356.775  11
   4   5  23 1175.34 837.235   8
   5  -4  23 1070.32 332.843   7
  -4   5  24 780.906 589.622   8
   4   5  24 1313.85 830.969   8
  -5  -4 -24 777.593 219.449   4
   4   5 -24 896.648 369.055   5
   4  -5  24 887.127 344.436   7
   5   4  24 1564.41 505.192  11
   4  -5 -24 764.253 239.620   4
   5   4  24 998.999 722.095   8
  -4   5 -24 866.948 578.336  10
  -5   4  24 1530.64 586.766  11
  -4   5  24 696.010 488.111  11
  -5   4 -24 1426.29 794.990  10
  -5   4 -24 799.573 239.154   5
   5  -4 -24 737.308 265.260   4
   5  -4 -24 884.536 330.478   5
   5  -4  24 683.400 301.831   7
   4  -5 -24 625.895 253.475   5
   4   5  24 1603.72 522.484  11
  -4  -5 -24 698.705 218.136   4
   5   4 -24 949.778 421.665   5
  -4  -5 -24 774.801 256.602   5
  -5  -4 -24 1719.99 755.104  10
  -5  -4 -25 4036.70 546.309   5
   4   5  25 2321.99 579.847  11
   4  -5 -25 3499.11 577.551   5
   4   5 -25 4141.21 747.555   5
  -4  -5 -25 4240.73 1350.14  10
   5  -4  25 3323.58 605.145   7
  -4   5  25 3532.80 679.706  11
  -5   4 -25 3837.97 504.429   5
   5  -4 -25 3288.12 471.887   4
   4  -5 -25 3285.35 479.548   4
  -5   4  25 4929.45 782.291  11
   5   4 -25 3403.14 657.000   5
   5  -4 -25 3390.81 580.411   5
  -4   5 -25 2783.34 1014.98  10
  -4   5  25 3061.71 1034.49   8
  -5   4 -25 2572.12 902.445  10
   5   4  25 5898.72 877.075  11
   5   4  25 2704.63 1264.02   8
  -4  -5 -25 3748.31 474.359   4
   4   5  25 3563.49 1356.13   8
  -5  -4 -25 3787.55 469.642   4
  -4  -5 -25 4033.60 527.621   5
  -5  -4 -25 2786.29 1140.59  10
   5  -4 -26 487.007 267.380   5
   5   4 -26 520.120 223.885   5
  -5  -4 -26 454.895 164.296   4
   4   5  26 567.233 773.740   8
   5  -4 -26 372.851 153.537   4
  -5   4 -26 506.778 183.974   5
   4   5  26 245.647 290.087  11
  -4   5  26 961.880 369.166  11
  -5   4  26 617.215 293.941  11
   4  -5 -26 449.717 179.856   4
  -5   4 -26 851.874 487.036  10
  -5  -4 -26 298.555 494.731  10
  -5  -4 -26 435.923 183.400   5
  -4  -5 -26 512.369 183.964   4
   5   4  26 751.574 775.585   8
  -4  -5 -26-82.6097 212.049  10
   4  -5 -26 468.030 196.225   5
  -4  -5 -26 616.155 207.222   5
   5   4  26 700.376 305.675  11
   4   5 -26 537.248 252.204   5
  -4   5 -26 7.02132 382.669  10
   5  -4 -27 1284.98 350.333   5
   4  -5 -27 1580.89 379.852   5
  -4  -5 -27 1794.75 386.735   5
   4   5  27 1094.78 823.647   8
   5   4 -27 1610.42 455.097   5
  -5  -4 -27 1494.44 377.225   5
  -5  -4 -27 759.589 540.911  10
   5  -4 -27 1513.69 321.839   4
   4   5  27 1399.74 388.892  11
  -5  -4 -27 1864.91 347.893   4
  -5   4 -27 199.314 258.305  10
   5   4  27 1127.15 403.474  11
  -4  -5 -27 1719.14 803.733  10
  -4   5  27 428.715 277.190  11
  -4  -5 -27 1732.14 322.679   4
  -5   4  27 1158.72 313.331  11
  -5   4 -27 1574.89 328.798   5
  -4   5 -27 1785.87 360.988   5
   4  -5 -27 1646.32 315.458   4
  -4   5 -27 858.753 560.512  10
   4   5 -27 1563.41 454.476   5
   5   4  27 307.266 417.977   8
   5  -4 -28-25.0190 79.0254   5
  -5   4 -28-179.404 372.810  10
  -4  -5 -28 57.1924 100.949   4
   5   4 -28 185.854 163.303   5
   4  -5 -28 148.373 128.210   5
  -5  -4 -28-65.6646 119.226   5
   4  -5 -28 71.2567 134.740   4
  -4   5  28 13.9284 260.649  11
   5   4  28 1.34834 153.710  11
   4   5  28-77.0315 106.792  11
  -5  -4 -28 5.00831 49.2275   4
  -4  -5 -28 136.334 225.942  10
  -5  -4 -28 136.520 397.712  10
   4   5 -28 10.7948 101.170   5
  -5   4 -28 23.4261 64.6261   5
  -4   5 -28-395.682 567.291  10
   5  -4 -28 103.779 118.354   4
  -4   5 -28 72.0772 75.0008   5
  -4  -5 -28 58.7471 81.3697   5
   5   4  28 264.923 371.459   8
   4   5  28 236.026 471.270   8
  -4  -5 -29 2354.43 381.662   4
  -4   5 -29 2406.57 418.919   5
   5  -4 -29 1958.36 380.302   4
  -4  -5 -29 2431.34 452.201   5
   4   5  29 1489.43 428.179  11
   4  -5 -29 2085.65 397.390   4
   4  -5 -29 2169.26 477.631   5
   4   5 -29 1937.69 496.704   5
  -5  -4 -29 2509.18 380.118   4
   5  -4 -29 2146.95 498.482   5
  -5   4 -29 2191.96 399.670   5
  -4   5  29 375.555 451.586  11
   5   4 -29 1927.34 487.854   5
  -5  -4 -29 2879.20 511.822   5
  -4  -5 -30 1371.53 368.422   5
  -4  -5 -30 1351.34 297.235   4
  -5  -4 -30 1566.77 364.775   5
  -5   4 -30 1382.53 337.714   5
   4  -5 -30 1268.38 317.208   4
  -4   5 -30 1872.94 404.450   5
   5  -4 -30 1039.18 310.790   4
   5  -4 -30 1428.07 419.901   5
   4   5 -30 1323.78 413.266   5
   5   4 -30 1190.64 410.451   5
  -5  -4 -30 1329.85 295.834   4
   4  -5 -30 1419.34 409.440   5
   4  -5 -31 599.705 222.825   4
  -4   5 -31 835.472 247.198   5
   5  -4 -31 513.293 265.408   5
  -5  -4 -31 673.216 190.355   4
  -4  -5 -31 971.074 281.963   4
   5   4 -31 675.279 271.178   5
  -5  -4 -31 818.880 304.875   5
  -5   4 -31 573.654 205.165   5
   4   5 -31 601.868 263.413   5
   4  -5 -31 780.203 292.016   5
  -4  -5 -31 902.177 303.771   5
   5   4 -32 740.181 284.739   5
  -5  -4 -32 1121.04 312.046   5
   4  -5 -32 654.927 213.130   4
   4  -5 -32 1091.71 345.100   5
  -5  -4 -32 1054.08 255.576   4
  -4  -5 -32 1010.29 257.214   4
  -4   5 -32 771.366 232.321   5
  -5   4 -32 926.789 287.739   5
   4   5 -32 807.845 273.990   5
  -4  -5 -32 1032.65 286.103   5
   5  -4 -32 854.094 303.893   5
  -5  -4 -33 35.4773 49.9765   4
  -5   4 -33-77.4629 118.647   5
  -4   5 -33 214.041 162.319   5
  -4  -5 -33 73.0519 53.1882   5
  -5  -4 -33 137.462 115.234   5
   5   4 -33 57.0488 55.1436   5
  -4  -5 -33 161.631 125.639   4
   4   5 -33 119.646 110.190   5
   5  -4 -33 186.831 199.374   5
   4  -5 -33 278.925 227.620   5
   4  -5 -34 543.915 243.191   5
  -5  -4 -34 533.401 223.306   5
  -4  -5 -34 573.812 211.570   5
  -4  -5 -34 547.255 178.287   4
   5  -4 -34 172.479 206.619   5
  -5   4 -34 500.537 196.701   5
   5   4 -34 323.429 195.339   5
   4   5 -34 560.392 235.736   5
  -5  -4 -34 587.425 196.344   4
  -4  -5 -35 220.063 122.440   4
  -4  -5 -35 32.9766 70.0734   5
   4  -5 -35 74.6990 56.2882   5
  -5   4 -35 165.787 82.5392   5
   5  -4 -35 109.468 189.232   5
  -5  -4 -35 127.957 175.973   5
   4   5 -35 181.425 96.6991   5
   5   4 -35-42.0151 128.775   5
  -5   4 -36 403.079 184.282   5
   5   4 -36 353.897 154.943   5
   5  -4 -36 371.435 157.177   5
  -4  -5 -36 409.657 149.480   4
   4   5 -36 353.586 184.443   5
  -5  -4 -36 229.101 173.348   5
   4  -5 -36 523.496 221.445   5
  -4  -5 -36 330.907 215.283   5
  -5  -4 -37 188.033 92.0717   5
  -4  -5 -37 360.463 157.933   5
   4  -5 -37 296.217 198.875   5
   5  -4 -37 156.296 104.021   5
   5  -4 -38 14.4913 80.8779   5
  -4  -5 -38 51.4528 41.4957   5
   4  -5 -38 19.7185 51.7778   5
  -5  -4 -39 302.994 146.385   5
   5  -4 -39 478.341 181.598   5
   4  -5 -39 395.438 174.663   5
  -4  -5 -39 344.972 184.574   5
  -4  -5 -40 72.8043 52.3385   5
   5  -4 -40 159.223 101.790   5
   4  -5 -40-35.7206 43.6718   5
  -5  -4 -40 13.4047 77.1241   5
  -4  -5 -41 393.976 144.202   5
  -5  -4 -41 356.671 124.802   5
  -5  -5   0 4387.19 774.414   2
   5   5   0 5000.13 725.724   8
  -5  -5  -1-98.0180 177.450   2
   5   5  -1-147.251 123.751   8
   5   5   1 113.797 116.340   8
   5  -5  -1-69.8924 228.008   9
   5  -5   1 60.9608 192.461   9
  -5  -5   1-35.2705 51.4217   2
   5   5  -2 1707.65 392.178   8
  -5  -5  -2 1494.85 479.547   2
   5  -5  -2 2076.11 787.438   9
  -5  -5   2 1465.11 456.160   2
  -5  -5  -2 1612.28 330.807  10
   5  -5   2 1789.03 453.087   9
   5   5   2 1720.34 433.536   8
  -5  -5   3 41.2085 76.8876   2
   5  -5   3 181.382 119.164   9
   5   5  -3-83.6154 200.633   8
   5   5   3-196.832 239.619   8
   5  -5  -3-418.243 384.533   9
  -5  -5  -3-53.7852 93.7899  10
   5   5   4 6602.92 952.574   8
  -5   5  -4 6085.89 677.366  10
  -5   5   4 5805.38 756.328   8
  -5  -5  -4 6315.56 673.787  10
   5  -5   4 4107.67 970.566   9
   5  -5  -4 6815.45 969.156   9
  -5  -5   4 5671.30 851.136   2
   5   5   5-56.1556 208.583   8
  -5   5   5 283.357 179.873   8
   5  -5   5 549.784 380.026   9
  -5   5  -5-103.823 147.500  10
  -5  -5  -5-29.1799 68.2106  10
  -5  -5   5-84.3050 73.5346   2
   5   5   5 282.438 208.694   9
   5  -5  -5-71.6752 299.426   9
  -5   5  -6 2473.35 449.142  10
  -5   5   6 2253.64 484.939   8
   5  -5   6 1804.49 608.958   9
  -5  -5  -6 2443.90 458.109  10
  -5  -5   6 2559.84 607.063   2
   5   5   6 1599.36 245.131   9
   5  -5  -6 3528.29 744.189   9
   5   5   6 2840.79 682.018   8
  -5   5   7-0.04112 59.9070   8
  -5   5  -7-346.272 281.644  10
   5   5   7-9.31025 256.379   8
   5  -5  -7-21.0514 21.8064   2
  -5  -5   7 94.9599 203.462   2
  -5  -5  -7-61.5762 204.134  10
   5  -5   8 9025.50 1561.74   9
  -5   5  -8 3270.56 812.384  10
  -5  -5  -8 3171.77 946.849  10
   5  -5  -8 11014.8 1723.41   9
  -5   5   8 1562.09 552.443   8
   5   5   8 1641.19 717.354   8
   5   5   9-151.929 419.609   8
  -5  -5   9 172.298 67.0936   2
  -5   5   9 165.299 147.059   8
   5  -5  -9-676.275 513.865   9
   5  -5   9-468.265 470.983   9
   5   5  10 1317.47 588.590   8
  -5   5  10 1394.18 446.555   8
   5  -5 -10 942.549 396.007   9
  -5   5 -10 873.845 272.144  10
  -5  -5  10 1324.35 492.605   2
  -5  -5 -11 1.72839 219.295  10
   5   5  11-114.637 360.453   8
   5  -5 -11-440.284 535.429   9
  -5   5 -11 45.2167 251.023  10
  -5   5  11-41.4670 80.6313   8
  -5  -5  11 87.6477 129.715   2
  -5  -5  12 193.221 245.846   2
   5   5  12-171.262 343.692   8
  -5   5  12-180.886 273.528   8
   5  -5 -12 384.061 811.647   9
   5   5  13-684.014 593.818   8
  -5  -5  13-32.8588 135.002   2
   5  -5 -13-1117.56 824.061   9
  -5  -5 -13-393.078 185.252  10
  -5   5 -13 168.085 627.249  10
   5   5  14 4147.58 1238.12   8
  -5  -5 -14 2616.58 697.385  10
  -5   5 -14 2886.44 697.943  10
   5  -5 -14 2685.50 802.762   9
  -5  -5  14 3939.82 831.403   1
  -5   5  14 3695.87 806.918   8
  -5  -5 -15-106.669 273.528  10
  -5  -5  15 100.764 189.729   1
  -5   5 -15-110.503 252.378  10
  -5   5  15-115.278 192.622   8
   5  -5 -15 22.0903 228.374   9
   5   5  15 199.388 272.814   8
   5  -5 -16 4526.39 1029.33   9
  -5  -5  16 6180.60 1107.71   1
  -5   5 -16 3737.24 866.538  10
  -5  -5 -16 4153.79 915.011  10
   5   5  16 5490.74 1544.91   8
  -5   5  16 4606.36 1085.37   8
  -5   5 -17-86.4510 119.919  10
  -5  -5 -17 161.169 209.229  10
  -5   5  17 186.959 164.664   8
   5   5  17 176.260 333.027   8
  -5  -5  17-19.6281 229.344   1
   5  -5 -17 378.491 452.509   9
  -5  -5  18 8233.93 1356.31   1
  -5  -5 -18 5554.83 1160.00  10
  -5   5 -18 4693.37 991.801  10
   5  -5 -18 6305.03 1222.12   9
   5   5  18 6699.88 1850.06   8
  -5   5  18 6958.98 1477.51   8
   5   5  19-72.5826 337.146   8
  -5   5  19 96.7182 351.448   8
  -5  -5 -19 158.372 341.433  10
   5  -5 -19-336.796 393.916   9
  -5  -5  19 176.472 205.752   1
   5  -5  20 7402.64 815.826   7
   5  -5 -20 7662.93 647.715   4
  -5   5 -20 7340.68 1393.64  10
   5   5 -20 6571.01 909.474   5
  -5   5  20 6014.10 1499.58   8
   5  -5 -20 7113.50 774.266   5
   5  -5 -20 6023.93 1174.81   9
  -5  -5 -20 6380.35 1374.56  10
  -5  -5  20 8622.08 1549.71   1
   5   5  20 6965.24 1864.06   8
   5  -5  21-19.6668 119.621   7
   5   5 -21 16.4541 103.103   5
  -5   5  21-170.009 194.093  11
  -5  -5 -21-78.2877 164.124  10
  -5   5 -21-154.762 215.498  10
  -5   5  21-389.991 513.053   8
   5  -5 -21-62.8082 92.3940   5
   5   5  21-40.5404 267.774  11
  -5  -5  21 42.6118 126.941   1
   5   5  21-14.9196 293.804   8
   5  -5 -21-83.6218 72.0009   4
  -5  -5  22 434.366 438.666   1
   5   5 -22 71.0334 57.7138   5
   5  -5  22 91.4051 218.541   7
   5   5  22-22.8921 177.435  11
   5  -5 -22 194.276 126.877   4
  -5  -5 -22-163.611 159.601  10
   5   5  22 720.204 721.781   8
  -5  -5 -22 299.038 122.166   4
  -5   5  22 243.865 183.363  11
  -5   5 -22-372.937 366.206  10
   5  -5 -22 256.024 169.292   5
   5   5  23-430.415 407.727   8
   5  -5 -23-5.14941 57.7418   5
  -5  -5 -23-213.549 317.123  10
   5   5  23-347.228 273.431  11
  -5  -5 -23-78.3473 104.746   4
  -5   5 -23-49.8720 357.169  10
   5  -5 -23-91.1375 119.256   4
   5   5 -23-101.117 158.272   5
  -5   5  23 891.906 312.364  11
   5  -5  23 550.773 455.204   7
   5   5  24-412.829 660.445   8
   5  -5 -24 67.0733 88.3408   5
   5  -5 -24 196.713 125.046   4
   5   5  24 261.886 223.314  11
  -5   5  24 147.599 136.005  11
  -5  -5 -24 101.385 53.5876   5
  -5  -5 -24 156.393 341.518  10
  -5   5 -24 212.680 487.772  10
   5  -5  24 247.458 132.667   7
  -5  -5 -24 166.676 121.933   4
   5   5 -24-28.8015 70.8534   5
   5  -5 -25 149.701 179.421   5
   5   5  25 211.872 279.243  11
   5  -5 -25-27.1775 47.5486   4
   5  -5  25 191.681 180.966   7
  -5  -5 -25-6.17035 70.8140   5
   5   5  25 207.288 466.812   8
  -5   5  25-200.907 246.106  11
  -5  -5 -25 30.7392 412.641  10
  -5  -5 -25-154.954 105.815   4
   5   5 -25 221.959 227.288   5
  -5   5 -25-53.3253 102.065  10
   5   5 -26 963.725 396.566   5
  -5  -5 -26 1102.16 318.598   5
  -5   5  26 110.491 386.090  11
   5  -5 -26 1238.79 367.856   5
   5  -5 -26 845.092 279.855   4
   5   5  26 447.738 220.839  11
   5   5  26 749.237 627.534   8
  -5  -5 -26 1524.60 785.142  10
  -5   5 -26 93.1308 126.387  10
  -5  -5 -26 1152.89 273.225   4
  -5  -5 -27 46.4580 145.615   5
  -5  -5 -27 96.7399 117.482   4
  -5   5 -27-45.4280 337.672  10
   5   5  27-163.888 519.166   8
   5   5  27 131.164 206.313  11
  -5   5  27-15.6385 209.830  11
   5  -5 -27 30.2499 84.0013   5
   5  -5 -27 146.675 117.709   4
  -5  -5 -27-298.823 320.163  10
   5   5 -27 62.6085 167.583   5
  -5  -5 -28 650.886 255.922   5
  -5   5 -28 343.468 404.785  10
   5  -5 -28 631.593 231.780   4
  -5   5  28 81.0391 320.742  11
   5   5  28 695.186 461.448  11
   5  -5 -28 709.402 307.962   5
   5   5  28 347.939 477.921   8
  -5  -5 -28 675.672 215.551   4
   5   5 -28 460.436 250.630   5
   5   5 -29 51.9888 91.6218   5
   5  -5 -29 149.596 136.818   5
  -5  -5 -29 51.3745 86.3973   4
  -5  -5 -29 104.717 158.431   5
   5  -5 -29 35.9452 95.7189   4
   5  -5 -30 839.125 250.397   5
   5   5 -30 864.757 346.224   5
  -5  -5 -30 1452.81 305.646   4
   5  -5 -30 736.212 215.456   4
  -5  -5 -30 1335.97 342.048   5
   5  -5 -31 95.6637 165.865   4
   5   5 -31-45.3657 160.348   5
  -5  -5 -31 1.08898 68.4297   5
  -5  -5 -31 92.7453 128.766   4
   5  -5 -31-95.6122 82.4921   5
   5   5 -32 1152.00 364.850   5
  -5  -5 -32 1952.90 410.655   5
  -5  -5 -32 2014.11 349.821   4
   5  -5 -32 1690.02 410.528   5
  -5  -5 -33-9.16775 86.2297   5
   5  -5 -33-46.7643 69.9393   5
   5   5 -33-111.121 132.548   5
  -5  -5 -33 26.4257 63.3868   4
  -5  -5 -34 904.307 343.522   5
  -5  -5 -34 1429.18 287.270   4
   5   5 -34 966.955 293.215   5
   5  -5 -34 1097.57 334.385   5
  -5  -5 -35 161.081 119.700   5
   5  -5 -35 32.1495 139.513   5
  -5  -5 -35-7.13840 48.6063   4
  -5  -5 -36 103.387 145.731   5
   5  -5 -36 180.020 148.170   5
  -5  -5 -37-4.36141 51.8397   5
   5  -5 -37 2.80196 48.3902   5
  -5  -5 -38 8.62465 89.5256   5
   5  -5 -38 9.27997 84.7517   5
  -5  -5 -39 139.496 98.2189   5
   5  -5 -39-65.7388 65.0727   5
  -5  -5 -40 34.7030 42.3148   5
  -5  -5 -41 90.3051 71.8377   5
   6   0   0 912.079 399.240   3
   6   0   0 610.260 306.646   9
   0  -6   0 918.097 317.579   2
   0  -6   1-123.193 127.322   2
   0  -6  -1 65.9148 115.164   2
   6   0  -1-124.184 210.020   9
   6   0  -1 49.1706 93.3539   3
   6   0   1-64.1973 253.236   9
  -6   0   1-10.3461 32.1432   2
   0  -6  -1-133.638 135.819   9
   6   0   1 5.96117 245.964   3
   6   0   2 12142.2 1412.73   3
   6   0  -2 12864.8 1399.79   9
   6   0  -2 13055.3 1418.33   3
   0   6   2 12729.1 1278.28   8
  -6   0   2 12757.6 798.510   2
   6   0   2 10926.3 1130.55   9
   0  -6   2 12798.2 1146.45   2
   0  -6  -2 12985.0 1200.08   2
   0  -6  -2 12164.2 992.930   9
   6   0   3 129.223 189.752   3
   0   6   3 136.142 252.560   8
   6   0  -3 107.579 79.2440   3
   0  -6  -3-3.45915 67.4750   9
  -6   0   3 41.9322 57.9361   2
   0  -6   3 27.2381 46.6627   2
   6   0   3-34.2777 154.504   9
   6   0  -3-33.2948 140.939   9
   0  -6  -3 32.8378 92.7061   2
   6   0   4 33739.4 2317.71   3
   6   0  -4 37601.0 2327.83   3
  -6   0   4 39123.9 1372.32   2
   6   0   4 33737.5 1891.04   9
   0  -6   4 37519.2 2069.09   2
   6   0  -4 35871.0 2562.67   9
   0  -6  -4 33358.8 1631.48   9
   0  -6  -4 37745.2 2005.40   2
   6   0   4 35953.7 1709.53   8
   0   6   4 36149.2 2222.34   8
   0  -6  -5-62.3229 158.122   9
   6   0  -5-91.8352 105.821   3
   0   6   5 38.8298 132.633   8
   6   0   5-16.1668 115.189   9
   6   0  -5-128.240 324.040   9
   0  -6  -5-117.008 220.612  10
   0  -6   5 140.676 187.300   2
   0  -6   5 26.8381 121.502   1
  -6   0  -5 4.66998 84.7151  10
   6   0   5-84.1672 89.9782   3
  -6   0   5-1.59127 25.7839   2
   6   0   5 6.37421 80.8787   8
   6   0   6 13446.4 1241.54   8
   6   0   6 11953.0 1140.27   9
  -6   0  -6 13465.5 1247.96  10
   0   6  -6 9841.16 879.188  10
   0   6   6 14648.0 1420.46   8
   0  -6  -6 12221.4 954.498   9
   6   0  -6 14215.6 1385.52   3
   0  -6  -6 13104.8 1241.51  10
   0  -6   6 13517.5 1285.94   2
  -6   0   6 14756.3 913.483   2
   0  -6   6 13985.6 1163.85   1
   6   0  -6 13221.9 1620.85   9
   6   0   6 13036.8 1433.15   3
  -6   0  -7 347.877 363.388  10
   6   0   7-32.3756 130.431   8
   6   0  -7-41.2713 164.170   3
   6   0   7-225.461 286.840   3
   0  -6  -7 158.692 292.625  10
   0  -6  -7 145.396 167.024   9
   0   6  -7 128.813 181.047  10
   6   0   7-79.7222 140.142   9
   0  -6   7 68.5630 124.931   1
   0   6   7-89.2869 425.150   8
   0  -6   7-60.9271 63.6957   2
   6   0  -7 348.373 518.721   9
   0   6   8-105.004 239.371   8
   6   0  -8-486.741 387.551   9
   6   0  -8-7.20277 88.7714   3
   6   0   8-52.2342 200.117   3
   0  -6  -8-77.9547 84.8424  10
   0  -6   8-47.5333 137.637   1
   0  -6  -8 310.669 213.765   9
   0  -6   8-15.6127 156.417   2
   6   0   8-13.8818 134.979   9
   6   0   8-171.678 121.656   8
   0   6  -8-328.335 215.955  10
  -6   0  -8-281.567 302.908  10
   0  -6   9 30.4002 131.328   1
   0  -6   9-174.376 153.441   2
   0   6   9-153.447 118.331   8
   6   0   9-65.5223 141.600   3
   6   0  -9 18.2090 88.5791   3
   6   0   9-166.561 185.757   9
   0  -6  -9-224.364 185.172  10
   0  -6  -9-265.409 181.785   9
   6   0   9-145.256 339.859   8
   0   6  -9-104.877 188.069  10
  -6   0  -9-251.168 288.424  10
   6   0  -9 413.461 417.818   9
   0  -6  10-91.9694 195.628   1
   0  -6 -10-1618.50 712.424  10
   0   6  10-156.587 371.636   8
   6   0  10-85.7006 244.995   3
   0  -6  10-189.031 240.692   2
  -6   0 -10-203.082 403.804  10
   6   0 -10-175.563 255.569   3
   6   0 -10-1840.79 773.024   9
   6   0  10-462.725 574.391   8
   6   0 -11-1158.44 326.834   9
   0  -6  11 133.109 145.389   2
   6   0  11 33.3092 215.585   3
   0  -6  11 104.838 269.675   1
   0   6  11-181.089 251.695   8
   0  -6 -11-741.321 573.127  10
   6   0 -11-149.107 49.4265   3
   6   0  11 853.098 723.904   8
   0   6 -11 286.605 570.012  10
   6   0  12 546.484 295.322   3
  -6   0  12 372.660 160.023   1
  -6   0 -12-107.319 424.804  10
   6   0  12 547.432 174.057   8
   0   6 -12-363.401 363.716  10
   0  -6 -12 518.990 157.951  10
   0  -6 -12 104.291 87.0049   9
   0  -6  12 509.220 286.058   1
   6   0 -12 408.255 336.672   9
   6   0 -12 449.228 239.850   3
   6   0 -13-21.5181 118.964   3
  -6   0  13 0.58566 51.1892   1
   6   0 -13-389.171 599.389   9
  -6   0 -13-73.6778 248.009  10
   6   0  13-245.234 229.232   8
   0  -6  13-150.254 120.889   1
   0   6 -13-499.683 392.296  10
   6   0  13-123.372 182.934   3
   0  -6 -13-451.460 518.737  10
   0   6  13 643.916 566.135   8
   6   0 -14 70.2511 116.533   3
   0   6 -14-15.7459 256.868  10
   6   0 -14 814.410 938.352   9
   0   6  14 169.738 371.855   8
  -6   0  14 19.3536 51.7373   1
   0  -6 -14 45.2121 547.131  10
   0  -6  14 139.050 261.494   1
   6   0  14-179.227 242.157   3
   6   0  14 308.530 350.547   8
   6   0  15-191.146 423.231   8
   0  -6  15-13.5863 97.8654   1
   6   0 -15-656.483 605.571   9
   0   6  15-20.5822 296.941   8
   0  -6 -15-659.884 444.800  10
   0   6 -15-600.236 602.173  10
  -6   0  15-62.4755 193.938   1
   6   0 -16-128.332 188.163   9
  -6   0  16 355.396 252.013   1
   0  -6 -16 318.047 515.150  10
  -6   0 -16-82.7335 250.674  10
   0   6  16-54.0993 145.357   8
   0   6 -16 547.580 346.908  10
   6   0  16 449.368 344.346   8
   0   6 -17-526.737 583.217  10
   0   6  17 110.939 356.857   8
   6   0  17 106.977 295.588   8
  -6   0  17-146.273 228.113   1
  -6   0 -17 1320.92 1139.42  10
   6   0 -17-490.910 412.150   9
   0  -6 -17-249.245 504.599  10
   0   6  18 235.047 585.655   8
  -6   0 -18 18.6870 192.685  10
  -6   0  18 35.4821 105.211   1
   0  -6 -18-47.3175 271.348  10
   0   6 -18-107.728 248.858  10
   6   0  18 29.8784 261.454   8
   6   0 -18 85.6659 257.926   9
   6   0 -19-666.812 619.666   9
   0   6  19 28.2881 307.324   8
   6   0  19 220.570 477.374   8
  -6   0 -19 97.1124 216.502  10
   0   6 -19 159.925 256.551  10
   0  -6 -19-12.5332 316.651  10
   0   6 -20 708.687 701.978  10
   6   0  20 174.954 395.061   8
  -6   0 -20 368.953 372.382  10
   0   6  20-68.1896 286.694   8
   0  -6 -20 152.605 397.659  10
   6   0 -20 392.421 359.912   9
   6   0 -21 167.316 158.190   5
   0  -6 -21 38.7880 108.214   5
   6   0  21 681.662 300.307   7
   0   6  21 283.209 350.837   8
  -6   0 -21 12.0073 113.859  10
   0   6 -21 701.102 909.219  10
   0  -6 -21 115.859 110.508   4
   6   0 -21 293.149 468.451   9
   0   6  22 768.385 675.780   8
   0  -6 -22 813.749 236.825   5
  -6   0 -22 594.168 396.398  10
   6   0  22 853.726 305.368   7
   0  -6 -22 793.455 209.766   4
   0   6 -22 289.725 130.774  10
   6   0 -22 760.951 321.729   5
   0  -6 -22 341.365 421.832  10
   6   0 -22 1317.84 736.138   9
   0  -6 -23 10.4577 44.2130   4
   0  -6 -23-61.1407 120.809   5
   0   6 -23-222.896 380.329  10
   0   6  23 873.771 593.482   8
   0  -6 -23 155.836 213.382  10
   6   0  23-18.7065 109.814   7
   6   0 -23 157.279 199.851   5
   0   6  23 133.483 265.435  11
   6   0 -23 83.7597 763.229   9
  -6   0 -24 7.52692 51.1072   5
   6   0  24-80.5343 88.6816   7
  -6   0 -24-261.307 494.170  10
   0  -6 -24-137.892 128.419   4
   0   6  24-49.9364 375.102  11
   0  -6 -24-5.74627 89.4776   5
   6   0 -24 946.663 1459.69   9
   0   6  24 113.328 355.655   8
   6   0 -24-126.069 186.367   5
   0   6 -25 110.304 164.974   5
   6   0  25-145.334 117.343   7
   6   0 -25 310.418 1139.02   9
   6   0 -25 113.967 205.576   5
   0  -6 -25 0.62468 80.3780   4
   0  -6 -25-14.8619 84.1734   5
   0   6  25 52.5212 487.142  11
  -6   0 -25-15.4482 61.7659   5
   0   6  25-485.395 841.750   8
  -6   0 -26 548.376 465.649  10
   6   0 -26 1428.47 709.501   9
   0   6  26 877.652 515.268  11
   0  -6 -26 1479.96 351.121   5
  -6   0 -26 1519.50 318.045   5
   6   0 -26 1392.15 432.482   5
   0  -6 -26 1532.14 323.052   4
   0   6 -26 1547.76 484.650   5
   0   6  26 381.098 644.876   8
   0  -6 -27 42.9078 35.6404   5
   0   6 -27 45.0093 144.195   5
   0  -6 -27 66.6587 74.6998   4
  -6   0 -27-45.9676 31.4174   5
   0   6  27-32.5150 113.965  11
  -6   0 -27-62.8283 401.908  10
   6   0 -27-164.491 220.446   5
   0   6 -28 76.6136 209.186   5
   0   6  28-82.7064 122.161  11
   0  -6 -28 94.4578 103.646   5
   0   6  28 96.8362 287.088   8
  -6   0 -28 376.678 107.534  10
   0  -6 -28-28.1717 54.5892   4
  -6   0 -28 35.7593 53.3832   5
   6   0 -28-57.2441 133.574   5
  -6   0 -29-137.672 336.662  10
   0   6 -29 41.2772 159.866   5
  -6   0 -29-11.5061 71.9615   5
   0  -6 -29-140.363 117.012   4
   0  -6 -29 64.0287 66.3819   5
   6   0 -29-76.8257 128.978   5
   0   6  29-0.26801 188.390  11
   0   6 -30 2360.08 499.685   5
   0  -6 -30 2783.97 418.092   4
   0  -6 -30 2431.92 451.249   5
   6   0 -30 2225.25 522.328   5
  -6   0 -30 2429.38 426.603   5
   0   6  30 1333.21 401.137  11
   0  -6 -31-33.4880 104.224   5
   0   6  31-82.0051 165.394  11
  -6   0 -31 54.6788 131.738   5
   6   0 -31 76.0987 58.1087   5
   0  -6 -31 61.2966 90.6265   4
   0   6 -31 95.3115 159.219   5
   0   6  32 1700.19 378.451  11
   0  -6 -32 2417.71 395.593   4
  -6   0 -32 2075.80 425.949   5
   0  -6 -32 2389.72 478.737   5
   0   6 -32 2064.34 447.640   5
   6   0 -32 1908.64 474.299   5
  -6   0 -33-59.8332 96.6347   5
   6   0 -33-24.0199 92.5975   5
   0  -6 -33-105.824 105.009   4
   0  -6 -33 129.410 193.244   5
   0   6 -33-43.5977 87.4691   5
   0  -6 -34 1822.36 401.977   5
   0   6 -34 1568.09 376.079   5
   0  -6 -34 1585.54 354.965   4
   6   0 -34 1231.55 355.032   5
  -6   0 -34 1725.16 360.186   5
   0  -6 -35-131.916 122.612   4
   0   6 -35 110.020 106.607   5
  -6   0 -35-140.162 107.739   5
   0  -6 -35-89.4867 98.2601   5
   6   0 -35-46.1187 99.2076   5
   6   0 -36 386.674 213.169   5
  -6   0 -36 618.155 206.623   5
   0  -6 -36 240.435 254.671   5
   0  -6 -36 656.288 193.220   4
  -6   0 -37 72.3700 112.499   5
   0  -6 -37-75.6714 132.798   5
   6   0 -37 54.0397 137.982   5
  -6   0 -38 311.221 140.172   5
   6   0 -38 95.4514 114.076   5
   0  -6 -38 144.048 133.809   5
  -6   0 -39 64.7790 74.9442   5
   0  -6 -39-9.30612 68.4518   5
  -6   0 -40-39.8331 62.4203   5
   0  -6 -40 34.6533 86.6299   5
   0  -6 -41-19.1127 39.1365   5
   1  -6   0 5504.40 718.274   2
   1  -6   0 5453.43 743.717   9
  -6  -1   0 5245.35 635.115   2
  -1  -6   0 5292.26 784.236   2
   6   1   0 5678.92 860.050   9
   6  -1   0 5167.42 826.039   9
   6   1   0 5477.72 938.396   3
   6   1   0 4656.70 385.382   8
   6  -1   0 5587.52 903.035   3
   1  -6   1 568.296 167.312   1
   1  -6  -1 693.302 276.660   2
   1  -6   1 800.829 283.303   9
   1  -6  -1 411.962 189.698   9
   6  -1  -1 848.717 318.243   9
  -1  -6   1 700.379 310.059   2
  -1  -6  -1 747.165 290.819   2
   1  -6   1 727.759 253.920   2
   6   1  -1 524.287 198.882   3
   6  -1   1 470.547 165.166   9
   6   1  -1 674.866 313.011   9
   6   1   1 807.566 380.975   3
   6  -1   1 497.272 295.005   3
   6  -1  -1 688.964 338.682   3
  -6  -1   1 694.564 237.356   2
  -6   1   1 620.380 145.726   2
   6   1   1 603.928 159.803   8
   6   1   1 614.942 208.676   9
   6   1   2 2752.98 533.635   9
   6   1  -2 3142.59 713.002   3
  -6   1   2 2672.30 262.565   2
   1  -6  -2 3491.60 569.614   2
   1   6   2 3459.26 680.396   8
   6  -1   2 2602.69 634.693   3
   1  -6  -2 3152.20 536.445   9
  -1  -6  -2 3023.27 587.071   2
   1  -6   2 3124.75 545.760   2
   6   1   2 2709.10 686.669   3
   1  -6   2 3173.72 444.140   1
  -6  -1   2 2900.83 449.176   2
   1  -6   2 3274.72 592.295   9
   6   1  -2 3255.21 714.812   9
   6   1   2 3108.52 454.870   8
  -1  -6   2 3030.10 607.383   2
   6  -1   2 2328.65 547.274   9
   6  -1  -2 2725.17 654.997   9
   6  -1  -2 3277.84 692.216   3
   1  -6   3 50.5810 50.2129   1
   6   1   3 68.0709 165.705   8
   6   1  -3 179.859 124.384   3
  -6   1   3 25.2979 37.0665   2
   1   6   3-30.5586 126.440   8
  -1   6   3 70.2716 194.290   8
   1  -6  -3 80.8180 62.5582   9
  -1  -6  -3-64.5804 35.3316  10
  -1  -6   3-31.7129 140.534   2
   1  -6   3-41.7743 86.5229   2
   6   1  -3 30.2721 156.604   9
  -6  -1   3 53.5959 103.792   2
   6   1   3 78.5384 153.163   9
   1  -6  -3-32.3119 139.835   2
   6  -1   3 107.040 124.127   9
   6  -1  -3-74.4575 186.143   3
   6   1   3 56.1706 191.526   3
   6  -1  -3-59.9266 241.696   9
   6  -1   3 165.035 148.093   3
  -1  -6  -3 149.537 91.1530   2
  -1   6  -4 1817.95 241.055  10
  -1  -6  -4 2053.27 320.182  10
   6   1  -4 1786.88 459.287   3
  -6  -1   4 2031.02 371.193   2
   6  -1  -4 2226.94 601.779   9
  -1   6   4 1982.57 509.831   8
   6  -1   4 1975.62 482.827   9
   6  -1   4 1769.92 500.397   3
   6   1   4 1734.07 551.377   3
   1  -6   4 2088.86 469.520   2
   1  -6  -4 2246.69 476.486   2
  -1  -6   4 1986.00 487.921   2
   1  -6  -4 2223.53 466.299   9
   1  -6   4 1851.57 375.096   1
   6   1   4 1961.88 428.953   9
   6  -1  -4 1973.16 535.150   3
   6   1   4 2278.39 480.004   8
   1   6   4 2035.42 502.228   8
   6   1  -4 2021.48 608.001   9
   6   1  -5 5239.58 865.136   3
   6   1  -5 4510.71 978.914   9
   1  -6   5 5275.43 674.949   1
  -1   6   5 4358.21 717.706   8
   1  -6   5 4919.64 728.820   2
   1  -6  -5 4962.09 681.972   9
  -1   6  -5 4499.55 438.666  10
   6  -1   5 4461.96 748.030   9
  -1  -6  -5 4015.46 527.654  10
  -1  -6   5 5037.99 783.713   2
   6   1   5 4663.56 776.369   8
  -6  -1  -5 4646.80 749.135  10
   6   1   5 4069.67 612.618   9
   6   1   5 4754.88 925.361   3
   6  -1  -5 4564.77 890.917   9
   1   6   5 4769.17 809.407   8
   6  -1   5 4983.67 877.257   3
  -6  -1   5 5044.87 599.096   2
   6  -1  -5 5101.77 816.599   3
  -1  -6   6 3846.32 701.320   2
   1  -6  -6 4975.45 738.931   9
   6  -1  -6 4685.66 1032.98   9
  -6  -1  -6 4093.74 680.320  10
  -1   6   6 4220.47 857.253   8
  -6  -1   6 4136.66 558.417   2
   1  -6   6 4056.86 621.102   1
   6   1  -6 4554.23 817.096   3
   1   6   6 4159.14 773.057   8
   6  -1   6 4189.73 692.202   9
   6  -1  -6 3953.41 715.021   3
  -1  -6  -6 3561.81 536.117  10
   6   1   6 4044.77 830.368   3
   1  -6   6 4170.55 700.534   2
  -1   6  -6 4131.82 465.722  10
  -6   1  -6 4008.41 663.227  10
   6   1   6 4024.47 598.415   9
   6  -1   6 3812.46 794.608   3
   6   1   6 4426.58 851.491   8
   1  -6   7 993.947 370.516   2
  -6   1  -7 1148.23 437.172  10
  -1  -6   7 980.812 354.297   2
  -1   6   7 920.548 439.583   8
   6  -1   7 895.792 363.657   3
   1  -6   7 1024.83 256.198   1
   1   6   7 953.327 413.440   8
   6   1   7 1354.41 476.417   3
  -6  -1  -7 948.260 356.840  10
   6  -1  -7 1030.07 346.900   3
   6   1   7 760.873 353.644   8
  -1   6  -7 1022.45 312.639  10
   6  -1  -7 1297.33 1170.66   9
   1  -6  -7 630.613 203.753   9
   6   1   7 783.282 231.149   9
   6   1  -7 1104.49 350.134   3
  -1  -6  -7 802.857 228.246  10
   6  -1   7 1058.07 440.789   9
  -6  -1   7 1185.78 306.838   2
   6   1  -8 3600.72 692.062   3
   1   6   8 3358.91 729.889   8
  -1  -6   8 3311.30 697.297   2
  -1  -6  -8 3123.83 506.895  10
   6  -1   8 3109.28 559.906   9
   6  -1  -8 3367.62 655.573   3
  -6   1  -8 3372.51 595.871  10
   6   1   8 2980.75 690.550   3
   6   1   8 3033.94 472.271   9
  -6  -1   8 3338.08 528.127   2
   1  -6   8 3170.19 606.883   1
  -6  -1  -8 3322.28 611.676  10
  -6   1   8 2229.56 286.497   8
   1  -6   8 3300.06 663.209   2
  -1  -6   8 3330.61 600.868   1
   1  -6  -8 3216.53 520.640   9
  -1   6   8 3515.43 735.594   8
   6   1   8 3194.45 732.945   8
   6  -1  -8 2392.61 882.824   9
   6  -1   8 2983.98 689.148   3
  -1   6  -8 3249.84 470.660  10
   6   1   9 347.094 331.633   8
  -1  -6   9 314.998 223.683   2
  -6  -1  -9 153.180 157.044  10
   6  -1  -9 316.040 173.049   3
   1   6   9 68.9379 229.902   8
   6   1  -9 150.575 116.134   3
  -1   6  -9 215.781 145.393  10
  -1  -6   9 164.261 118.058   1
   1  -6   9 371.694 251.980   2
   6   1   9 84.6801 97.1702   3
  -6   1  -9 512.438 227.926  10
   1  -6   9 179.028 184.472   1
   6   1   9 195.187 115.602   9
  -6   1   9 256.745 156.665   8
   6  -1  -9 201.646 358.465   9
  -1  -6  -9 94.1706 154.820  10
  -1   6   9 450.143 319.114   8
   6  -1   9 151.392 150.081   3
   6  -1   9 206.413 91.3664   9
   1  -6  -9 277.591 181.725   9
   1  -6 -10-145.348 346.044  10
   6  -1  10-70.8204 249.564   3
  -1  -6  10 64.1245 95.4651   2
   6  -1 -10 95.1105 185.583   3
  -6   1  10-300.996 275.596   8
   1   6  10-164.971 220.335   8
   6   1  10-338.581 224.234   9
   6   1  10-69.2339 337.194   3
   6   1 -10-118.018 310.214   3
   6   1  10-465.424 602.522   8
   6  -1  10-655.879 560.320   8
   1  -6  10-143.077 304.020   1
  -1  -6  10 210.154 63.7076   1
  -1   6  10 165.015 190.659   8
   6  -1  10-420.274 265.978   9
   1  -6 -10-387.520 227.629   9
   6   1 -11 392.188 84.0743   3
   6   1  11 39.0962 375.797   8
  -1   6  11-124.697 422.420   8
   6   1  11 246.421 160.874   3
  -1  -6 -11-623.416 469.582  10
   6  -1 -11-2393.84 1414.39   9
  -6  -1 -11 2716.42 966.674  10
  -1  -6  11 471.400 248.301   2
  -6   1  11 502.658 210.619   1
   1  -6  11 415.737 197.823   1
  -1  -6  11 521.936 215.493   1
   6  -1 -11 261.306 127.771   3
   6  -1  11-5.22200 272.659   3
   1   6  11 184.038 271.538   8
  -6   1  11 1469.60 424.025   8
   6  -1  11-481.451 407.580   8
  -6   1 -11 2918.31 984.786  10
  -1   6 -12 723.531 441.426  10
  -6   1  12 776.912 225.179   1
   6   1 -12 591.518 300.344   3
  -1  -6  12 671.250 362.616   2
   1  -6  12 785.172 397.046   1
  -6   1 -12-194.548 345.272  10
   6   1  12 798.090 497.174   8
   1  -6 -12 714.370 361.836   9
   6  -1 -12 535.078 430.349   9
  -1  -6 -12 690.250 305.131  10
   1   6 -12 1415.26 648.666  10
  -6  -1 -12-269.169 452.455  10
   6   1  12 575.364 273.500   3
   1   6  12 2035.87 1334.51   8
  -1   6  12 681.434 375.383   8
   6  -1  12 388.915 366.484   8
  -6   1  12 463.196 175.362   8
  -1  -6  12 870.137 394.906   1
   6   1  13 1878.75 598.746   8
  -1   6  13 2290.43 668.207   8
   6   1  13 2092.03 540.128   3
  -1   6 -13 1383.22 406.709  10
   1  -6 -13 412.627 435.703  10
   1   6  13 2127.13 774.936   8
  -6   1  13 1747.46 423.318   8
  -6  -1 -13 1498.48 373.122  10
   1   6 -13 977.591 334.069  10
  -6   1  13 2134.80 462.360   1
  -6   1 -13 1883.73 416.792  10
  -6  -1  13 1794.76 453.177   1
   6  -1 -13 1517.55 785.444   9
   1  -6 -13 1635.23 307.007   9
   6   1 -13 1934.85 466.851   3
  -1  -6  13 2078.62 612.959   1
   6  -1  13 1655.82 640.947   8
  -1  -6 -13 1479.13 550.244  10
  -6  -1 -14 1104.07 696.074  10
   6   1  14 1711.63 539.830   3
   6  -1 -14 5669.19 1567.69   9
  -1  -6 -14 4197.67 1050.16  10
  -1   6  14 1704.48 821.342   8
  -6  -1  14 1370.20 424.098   1
   1  -6 -14 5869.30 1958.88  10
  -6   1  14 1460.66 401.798   1
  -1   6 -14 3303.20 881.515  10
  -1  -6  14 1726.37 580.036   1
   1   6 -14 6783.83 2253.51  10
  -6   1 -14 1443.12 685.709  10
   6   1 -14 1517.96 469.565   3
  -6   1  14 1410.54 477.839   8
   1   6  14 1641.49 698.412   8
   6  -1  14 1274.28 719.793   8
   6   1  14 1404.22 666.408   8
  -6  -1  15 297.514 216.289   1
   1  -6 -15-1042.40 614.425  10
   6   1  15 211.213 190.944   3
  -6   1  15-80.0231 232.140   8
  -6  -1 -15-1752.66 902.448  10
   1   6 -15-256.453 514.856  10
   1   6  15 481.729 464.505   8
   6   1  15 204.434 260.407   8
  -1  -6 -15-93.3815 242.608  10
  -1  -6  15 71.2322 199.429   1
  -6   1 -15-977.839 847.541  10
  -1   6  15 96.4452 229.190   8
  -6   1  15 334.496 250.561   1
   6  -1 -15 144.739 297.819   9
   6   1 -15 697.532 348.812   3
  -1   6 -15 53.0132 237.156  10
  -1  -6  16 1843.34 633.214   1
  -1   6 -16 1862.42 543.144  10
  -6  -1 -16 1685.69 569.132  10
  -6   1 -16 1638.84 596.830  10
   6   1  16 1758.33 732.443   8
  -6   1  16 1885.10 562.299   1
  -1  -6 -16 1627.17 584.922  10
   1   6  16 1706.05 781.129   8
   1  -6 -16 1267.47 630.249  10
   6  -1 -16 2255.91 886.604   9
   1   6 -16 818.533 512.906  10
  -6  -1  16 1669.30 475.810   1
  -1   6  16 1541.62 734.767   8
   1  -6 -17 232.386 442.348  10
   1   6  17 284.865 167.022   8
  -1  -6  17 238.836 317.717   1
  -1   6 -17 127.714 157.200  10
   6  -1 -17-137.248 316.598   9
  -6  -1 -17 499.690 405.779  10
  -1   6  17 279.998 181.746   8
  -6  -1  17 115.615 128.475   1
  -1  -6 -17-116.321 232.816  10
  -6   1 -17 101.748 277.510  10
   1   6 -17 453.783 608.727  10
   6   1  17 107.899 149.716   8
   6   1  18 2160.61 886.863   8
  -1   6  18 2172.13 915.980   8
  -6   1 -18 2825.95 828.509  10
   1  -6 -18 2273.71 930.452  10
   1   6 -18 2996.76 1117.84  10
  -1  -6 -18 3341.85 911.158  10
  -6  -1 -18 2425.55 898.672  10
   6  -1 -18 2145.03 861.504   9
   1   6  18 2587.70 969.912   8
  -6  -1  18 2940.95 765.608   1
  -1   6 -18 2710.35 817.656  10
  -6   1 -19 222.167 455.647  10
  -6  -1  19 79.4278 134.550   1
  -1   6 -19 211.341 254.625  10
   6   1  19 155.656 127.728   8
   1  -6 -19 875.882 720.239  10
  -6  -1 -19 504.663 464.201  10
  -1  -6 -19 256.716 364.323  10
   6  -1 -19 132.465 357.517   9
  -1   6  19 456.489 399.517   8
   1   6  19 520.998 454.962   8
  -1   6  20 469.493 648.584   8
  -6   1 -20 347.410 429.818  10
  -1  -6 -20 828.013 585.146  10
   6   1  20-97.7641 353.886   8
  -6  -1 -20 274.915 454.371  10
   1   6  20 275.001 371.872   8
   1  -6 -20 235.418 435.122  10
   6   1 -20-37.2442 125.021   5
   6   1 -20-107.220 329.649   9
   6  -1 -20 181.479 408.773   9
  -1   6 -20 241.117 398.621  10
   1  -6 -20 31.5122 54.2223   4
  -1   6  21 378.941 535.700   8
   6  -1 -21 160.247 159.196   5
   6   1  21 111.329 101.105   7
  -1  -6 -21 108.746 68.0610   5
   6  -1  21 224.340 198.428   7
   6  -1 -21 114.184 90.9638   4
   6   1  21 32.7139 395.619   8
   1  -6 -21 212.819 139.265   4
  -1   6 -21 268.792 334.492  10
   6   1 -21-278.685 224.601   9
   6  -1 -21 998.477 632.364   9
   1   6  21 604.050 681.042   8
  -6  -1 -21 687.349 564.017  10
   1  -6 -21 268.183 173.504   5
  -1  -6 -21 152.044 115.132   4
  -6   1 -21 506.856 893.748  10
   6   1 -21 65.5875 87.3506   5
   6  -1 -22 124.591 89.4865   5
   6   1  22 81.6331 91.1799   7
   1   6  22-470.637 641.103   8
  -6  -1 -22 37.0142 278.560  10
  -1  -6 -22 198.522 121.510   5
   1  -6 -22 250.809 142.677   5
   6  -1 -22 227.546 164.005   4
   6  -1 -22-491.718 445.872   9
   6   1 -22 36.6860 189.069   9
  -1  -6 -22 206.439 126.941   4
  -1   6  22-254.003 187.292  11
  -6   1 -22-409.697 499.935  10
   6   1  22 331.799 308.610   8
  -1   6  22-15.8360 389.278   8
  -1   6 -22-45.3391 298.445  10
   1  -6 -22 129.650 90.2036   4
  -1  -6 -22 182.731 427.959  10
   6   1 -22 129.046 192.634   5
   6  -1  22 20.1987 64.9048   7
   1   6 -23-6.42046 62.0911   5
  -1   6  23-106.521 270.765   8
  -1  -6 -23 18.0361 52.9147   4
   1   6  23 15.0515 221.880  11
  -6   1 -23 109.084 336.898  10
   1  -6 -23 53.2576 65.0407   4
   6   1 -23-638.373 710.011   9
  -6   1 -23-9.98338 51.7609   5
  -1  -6 -23-29.0280 37.7635   5
   6   1  23 25.9661 124.722   7
  -1   6  23 6.24686 265.569  11
   6  -1  23-62.1656 73.7884   7
   1   6  23-139.463 156.337   8
   1  -6 -23-64.6230 123.845   5
  -1  -6 -23 260.164 471.077  10
  -1   6 -23 68.4056 363.359  10
   6  -1 -23-25.6496 80.8673   5
   6   1  23-112.260 279.504   8
   6  -1 -23-97.7548 240.075   9
   6   1 -23 7.40936 68.8776   5
   6  -1 -24 102.672 108.053   5
   1   6  24-22.9599 405.950   8
  -6   1 -24-676.689 562.568  10
  -1  -6 -24 45.4937 66.3622   5
   6   1  24-113.478 71.8114   7
   6  -1  24 84.1648 152.793   7
   1   6  24 496.985 129.633  11
  -1   6 -24 40.4338 357.822  10
  -1  -6 -24-691.793 590.721  10
   1   6 -24-147.469 131.703   5
   6  -1 -24 48.2482 204.190   9
   6   1  24-211.962 292.605   8
   1  -6 -24 50.3944 132.295   5
  -1   6  24-97.0625 195.491  11
   6   1 -24 127.002 72.3430   5
  -1  -6 -24 37.7779 46.8037   4
  -1   6  24 208.927 489.558   8
   6   1 -24-72.7786 483.289   9
  -6   1 -24 17.5816 78.6419   5
  -6  -1 -24 280.915 264.154  10
   1  -6 -24 175.983 132.315   4
   6  -1 -25 54.4563 136.182   5
  -6   1 -25-12.8228 187.798  10
   1  -6 -25 144.567 120.719   5
  -6  -1 -25-284.799 494.252  10
  -1  -6 -25 135.101 286.406  10
  -1  -6 -25 245.565 174.592   5
   6   1  25 552.953 254.072   7
   1   6  25 117.831 565.253   8
   6  -1  25-70.1920 149.020   7
  -6   1 -25 32.4028 79.8572   5
  -1   6  25 14.4199 128.842  11
   6   1 -25 536.756 640.593   9
  -1  -6 -25 102.809 113.532   4
   1   6  25 1531.89 564.730  11
   6  -1 -25-164.109 187.064   9
   1   6 -25 19.1271 85.2202   5
   1  -6 -25 108.372 100.604   4
   6   1 -25 207.825 236.186   5
  -1   6  25-278.854 378.992   8
  -6  -1 -25 151.928 119.122   5
  -1   6 -25 981.663 820.414  10
   1   6  26 426.020 669.705   8
   1   6 -26 323.129 203.358   5
  -6   1 -26 597.850 728.092  10
   6  -1  26 381.715 264.868   7
   1  -6 -26 175.606 143.159   4
  -1  -6 -26 138.130 112.866   5
   6  -1 -26 115.865 170.757   5
  -1   6  26 37.6910 243.263  11
  -6   1 -26 183.316 135.787   5
  -6  -1 -26 146.493 164.874   5
  -1  -6 -26 1049.49 621.596  10
  -6  -1 -26 415.102 495.457  10
  -1   6 -26 458.765 614.906  10
  -1  -6 -26 146.739 100.947   4
   1  -6 -26 141.281 135.090   5
   6   1 -26 378.032 710.423   9
  -1   6  26 335.913 632.210   8
   6   1 -26 352.422 259.811   5
   1   6  26 346.433 346.043  11
  -6  -1 -27 191.546 301.714  10
   1  -6 -27 153.746 154.819   5
   1   6 -27 81.3454 109.791   5
  -6  -1 -27 166.494 96.5087   5
  -1  -6 -27 46.4321 49.0508   5
  -6   1 -27 119.067 77.5311   5
  -6   1 -27-623.212 611.019  10
   6   1 -27-338.409 540.140   9
   1   6  27-371.353 759.951   8
  -1  -6 -27-739.822 983.509  10
  -1   6  27 80.5689 80.7390  11
   1   6  27 150.044 113.382  11
  -1  -6 -27 308.244 150.801   4
   1  -6 -27 221.776 154.750   4
  -1   6  27 189.277 479.653   8
   6   1 -27 210.159 252.192   5
   6  -1 -27 125.863 136.267   5
  -6  -1 -28 447.626 444.604  10
   1  -6 -28 147.785 105.315   5
  -1  -6 -28 204.148 82.1007   4
  -6   1 -28 159.131 119.524   5
  -1   6 -28 127.482 119.047   5
  -1   6  28 85.2111 133.929  11
  -6  -1 -28 95.6127 42.4558   5
   6   1 -28 60.1107 123.507   5
   1  -6 -28 32.1135 71.2410   4
  -6   1 -28-45.8344 191.360  10
   1   6 -28 94.6087 109.568   5
  -1  -6 -28 174.538 144.089   5
   1   6  28 27.0184 204.538  11
   6  -1 -28 196.665 166.794   5
  -1   6  28 213.789 339.520   8
   1   6  28 493.561 600.845   8
  -1   6 -29 53.2005 115.519   5
  -1   6  29 256.858 312.898  11
   1  -6 -29 81.2046 83.7146   5
  -6  -1 -29 92.6167 62.9513   5
   6  -1 -29 60.9776 132.258   5
   6   1 -29 163.937 105.320   5
   1   6  29-102.152 171.181  11
  -1  -6 -29 47.4708 41.4878   4
  -1  -6 -29 6.68751 103.896   5
   1  -6 -29 64.8867 45.5925   4
  -6   1 -29 293.756 177.812   5
   1   6 -29 358.013 174.424   5
  -1   6 -30 1115.71 338.633   5
   1   6  30 429.674 146.891  11
   6  -1 -30 991.492 341.435   5
  -1  -6 -30 888.980 284.298   5
  -6  -1 -30 1051.45 299.899   5
  -1  -6 -30 870.399 248.259   4
   1  -6 -30 937.174 238.834   4
  -1   6  30 464.525 395.202  11
   1   6 -30 744.010 265.443   5
  -6   1 -30 1003.69 277.775   5
   1  -6 -30 959.135 292.651   5
   6   1 -30 750.763 314.081   5
  -6   1 -31 117.505 90.5663   5
   1  -6 -31 271.071 165.000   5
  -1  -6 -31 40.5770 42.2635   5
  -1  -6 -31 298.483 168.849   4
  -1   6  31 71.8717 176.963  11
  -6  -1 -31 189.115 121.183   5
   1   6 -31 312.377 193.606   5
   6   1 -31 147.364 157.168   5
   1  -6 -31 241.499 128.919   4
  -1   6 -31 88.3282 73.9510   5
   6  -1 -31 137.554 191.464   5
   1   6  31 59.6152 153.694  11
   1  -6 -32 425.820 149.653   4
   1  -6 -32 287.919 134.610   5
  -6  -1 -32 395.641 155.864   5
  -1  -6 -32 437.069 164.368   4
   1   6  32 159.202 110.455  11
  -1   6  32-7.92464 144.840  11
   6   1 -32 370.223 195.739   5
  -1  -6 -32 268.104 129.391   5
   1   6 -32 265.971 212.070   5
  -1   6 -32 383.365 204.334   5
   6  -1 -32 269.250 175.270   5
  -6   1 -32 454.543 230.482   5
   1  -6 -33 104.593 152.597   4
  -6   1 -33 161.327 103.951   5
  -1  -6 -33 92.7011 89.1317   5
   1  -6 -33 184.734 164.407   5
  -6  -1 -33 44.1697 103.099   5
  -1  -6 -33 87.1639 69.0928   4
   6  -1 -33-26.8188 152.032   5
   1   6 -33-11.4299 140.148   5
   6   1 -33 160.397 107.272   5
  -1   6 -33 81.3329 145.910   5
  -1  -6 -34 354.587 161.291   4
  -6   1 -34 368.194 172.223   5
  -6  -1 -34 421.252 196.054   5
  -1  -6 -34 294.379 145.474   5
   1  -6 -34 410.624 227.764   5
   1  -6 -34 363.173 153.912   4
   1   6 -34 271.075 178.533   5
   6   1 -34 311.605 193.710   5
   6  -1 -34 217.955 163.255   5
  -1  -6 -35 8.62471 87.3548   5
  -1  -6 -35 21.1070 44.4195   4
   1  -6 -35 169.594 111.214   5
   1  -6 -35 130.226 102.062   4
  -6   1 -35 13.3228 61.9258   5
   6  -1 -35 27.3369 82.0341   5
  -6  -1 -35-24.8412 106.274   5
   6   1 -35-31.7892 63.0493   5
   1   6 -35 160.647 124.641   5
  -6  -1 -36-28.1781 74.9437   5
   1  -6 -36 113.754 101.698   5
  -1  -6 -36 92.8006 89.9680   4
  -1  -6 -36 70.9583 60.6923   5
  -6   1 -36 276.343 153.734   5
   1   6 -36 95.0675 85.0793   5
   6  -1 -36 44.4990 164.751   5
   6   1 -36-65.9988 73.4040   5
   6  -1 -37 18.3870 80.4400   5
   1  -6 -37-0.24152 56.6172   5
  -6  -1 -37-106.797 117.433   5
  -6   1 -37-117.645 115.344   5
   6   1 -37-102.063 137.497   5
  -1  -6 -37 28.2053 91.0456   5
  -1  -6 -38-31.1252 66.1228   5
   1  -6 -38 33.1110 120.032   5
   6  -1 -38 1.58315 112.854   5
  -6  -1 -38 273.438 201.199   5
  -6   1 -38-36.4919 69.0541   5
   6   1 -38 112.828 125.826   5
  -6   1 -39-88.7472 74.9459   5
  -1  -6 -39 127.390 120.723   5
   1  -6 -39-8.11119 108.470   5
  -6  -1 -39-29.4022 61.3488   5
  -6   1 -40 110.848 74.8951   5
  -6  -1 -40 51.7850 71.9591   5
  -1  -6 -40-67.9900 94.2520   5
   1  -6 -40-0.95099 55.3806   5
  -6  -1 -41 78.2299 94.1331   5
  -1  -6 -41-20.1815 47.9215   5
   1  -6 -41 82.9753 69.4842   5
   6  -2   0 881.696 367.747   3
   2  -6   0 944.833 322.866   9
   2  -6   0 1094.22 242.451   1
  -6   2   0 827.657 144.736   2
  -2  -6   0 481.557 106.426  10
   2  -6   0 928.489 272.785   2
  -6  -2   0 930.099 309.579   2
   6   2   0 895.823 280.747   9
   6  -2   0 717.069 260.413   9
   6   2   0 861.825 260.549   8
  -2  -6   0 1067.20 379.677   2
   6  -2  -1 1095.58 373.162   3
   2  -6   1 1117.19 278.298   1
  -2   6  -1 1303.21 170.665  10
   6   2   1 1153.08 430.583   9
  -2  -6  -1 947.799 171.382  10
   2  -6  -1 1120.34 304.040   2
   6   2  -1 1082.50 363.599   9
   2  -6   1 1182.39 315.930   2
   2  -6   1 1111.60 333.005   9
   2  -6  -1 1160.56 213.004   1
  -2  -6  -1 973.129 324.576   2
   2   6   1 1577.32 464.128   8
   6   2   1 1143.67 318.675   8
   2  -6  -1 1327.49 313.667   9
   6  -2   1 1016.33 359.850   9
   6  -2  -1 1114.67 477.744   9
  -2  -6   1 1078.28 381.977   2
   6  -2   1 965.045 329.343   3
  -6  -2   1 937.914 293.727   2
   6   2  -1 1211.59 245.826   8
   6   2  -2 5666.72 389.411   8
   6   2   2 6038.10 889.038   9
  -2  -6   2 6430.16 885.643   2
  -2   6  -2 6547.49 387.773  10
  -2  -6  -2 5346.22 479.780  10
  -6  -2   2 6777.17 783.913   2
   6  -2   2 6270.02 929.250   9
   2  -6  -2 6662.30 450.727   1
   6  -2  -2 6469.20 975.969   9
   2  -6   2 7166.66 807.919   2
   2  -6  -2 7221.62 791.861   2
   2   6   2 6862.06 971.900   8
   2  -6   2 6539.57 680.354   1
   6  -2  -2 7516.59 1011.63   3
   2  -6   2 6618.85 916.585   9
   6   2   2 6151.49 757.557   8
   2  -6  -2 7301.40 900.692   9
   6  -2   2 6421.66 1043.31   3
  -2  -6  -2 6846.91 923.165   2
   2  -6   3 468.690 209.627   1
   6   2   3 498.683 206.598   8
   2   6   3 480.109 240.348   8
  -6   2   3 495.491 137.885   8
   6  -2  -3 583.245 336.955   3
  -2   6   3 599.410 289.047   8
  -2  -6  -3 392.363 128.290  10
   2  -6   3 463.498 166.750   9
   6  -2   3 283.366 191.899   3
   2  -6  -3 357.755 85.0741   1
  -2  -6   3 510.210 198.433   2
  -6  -2   3 483.972 207.372   2
   6  -2  -3 269.874 145.663   9
   6  -2   3 726.356 350.577   9
   2  -6  -3 570.525 249.232   2
   2  -6   3 447.588 237.087   2
   6   2   3 379.994 204.978   9
  -2  -6  -3 351.223 114.065   2
   2  -6  -3 609.580 136.184   9
  -2   6  -3 594.346 120.181  10
   6   2   4 1937.77 497.841   8
   2  -6   4 1968.75 422.261   1
   6  -2   4 1805.45 518.177   3
  -6  -2   4 1880.78 408.221   2
  -2  -6   4 2156.41 529.502   2
   2  -6   4 1980.04 441.946   2
   2   6   4 2161.22 598.007   8
   6   2   4 2012.74 403.042   9
   6  -2   4 2148.50 512.530   9
   6   2  -4 2013.07 528.878   3
  -6   2   4 1811.16 239.451   8
   2  -6   4 1827.74 429.501   9
   2  -6  -4 2180.81 448.230   2
  -2   6  -4 1871.86 276.066  10
   6  -2  -4 1812.99 481.056   3
   6   2   4 1990.19 585.609   3
   6  -2  -4 1666.63 423.256   9
  -2  -6  -4 1499.72 286.914  10
  -2   6   4 1884.89 480.329   8
   2  -6  -4 2119.08 462.420   9
   6  -2   5 6379.48 985.885   3
   6   2   5 5936.19 1016.57   3
  -2   6  -5 5979.92 607.407  10
   2   6   5 6273.76 995.502   8
   6   2   5 6656.76 931.800   8
  -2  -6   5 6575.08 919.295   2
   2  -6   5 6818.73 836.593   2
   2  -6   5 7660.37 1082.03   9
   2  -6  -5 8118.08 1232.57   9
   6  -2  -5 8651.38 1541.20   9
   2  -6  -5 7291.98 810.184   2
   6   2  -5 7375.69 1070.22   3
  -6   2   5 6195.66 470.400   8
  -6  -2   5 6902.47 776.280   2
   6  -2   5 6586.62 937.743   9
  -2   6   5 6444.18 931.677   8
  -6  -2  -5 6771.13 853.448  10
  -2  -6  -5 5320.84 663.081  10
   6   2   5 6397.36 704.669   9
   6  -2  -5 6916.48 963.309   3
   2  -6   5 6292.42 790.201   1
   6   2   6 975.682 419.531   8
   6  -2   6 544.802 310.809   3
  -6   2   6 813.137 192.431   8
  -6   2  -6 1318.01 619.914  10
   2   6   6 656.610 298.027   8
  -2   6   6 892.625 405.711   8
  -6  -2   6 520.065 195.739   2
   6   2   6 686.240 391.277   3
   6  -2  -6 1587.51 1124.35   9
  -2  -6   6 626.827 324.670   2
   6   2   6 1010.20 279.873   9
   6   2  -6 598.330 313.822   3
   2  -6   6 514.031 252.435   1
   2  -6  -6 934.379 548.250   9
  -2  -6  -6 954.173 315.916  10
   2  -6   6 715.896 303.267   2
  -2   6  -6 918.802 274.197  10
  -6  -2  -6 1067.26 394.305  10
   6  -2  -6 516.846 263.148   3
   2  -6   7 2361.15 527.223   1
   6   2   7 2502.15 638.711   8
  -2  -6   7 2382.68 581.503   2
  -6  -2  -7 2712.24 548.156  10
   2   6   7 2638.55 604.581   8
   6   2  -7 2559.93 637.982   3
   6  -2   7 2803.97 658.581   3
   6  -2  -7 3132.02 627.225   9
   2  -6  -7 2583.03 555.297   9
  -2   6  -7 1744.74 341.816  10
  -6   2  -7 2591.22 525.888  10
   6   2   7 1995.48 403.927   9
   2  -6   7 2325.94 500.848   2
  -2  -6  -7 2502.83 414.998  10
   6  -2  -7 2632.16 586.602   3
   6  -2   7 2489.11 490.677   9
  -2   6   7 2203.77 544.043   8
  -6   2   7 2437.15 380.102   8
  -6  -2   7 2317.14 482.184   2
   6   2   7 2400.07 643.458   3
  -6   2   8 120.861 107.353   8
   6   2   8 343.550 232.295   8
   2  -6  -8-256.624 335.404   9
  -2   6   8 93.7511 185.670   8
   6   2  -8 319.619 247.822   3
   6   2   8 569.994 328.947   3
   6  -2   8 148.231 75.5015   9
   6   2   8 246.946 133.259   9
  -6   2  -8 266.263 210.129  10
   2  -6   8 314.136 157.507   2
  -2  -6  -8 261.650 130.752  10
  -2   6  -8 166.982 93.3759  10
  -2  -6   8 310.815 154.781   2
  -6  -2  -8 175.405 113.664  10
   6  -2  -8 337.062 350.715   9
   6  -2   8 230.896 64.3241   3
   6  -2  -8 199.830 138.731   3
  -6  -2   8 255.855 143.684   2
   2   6   9 3035.69 719.402   8
  -2  -6  -9 3165.57 490.045  10
   2  -6  -9 3323.47 538.774   9
  -2  -6   9 3038.72 674.261   2
  -6  -2   9 3043.19 563.147   2
   6   2   9 2523.56 644.334   3
  -2   6   9 3250.05 645.945   8
  -6  -2  -9 3379.30 606.858  10
  -2   6  -9 2670.09 462.296  10
   6   2   9 2170.65 324.945   9
   6   2   9 2744.33 774.420   8
  -6   2  -9 2719.48 516.569  10
   6   2  -9 3365.11 682.109   3
   6  -2   9 2644.04 508.402   9
   6  -2  -9 2140.13 546.741   9
  -6   2   9 3148.28 536.906   8
  -2  -6  10 90.3102 257.327   2
  -2  -6  10 170.877 270.366   1
  -6   2 -10 3686.16 1119.82  10
  -6  -2 -10 5385.16 1249.26  10
   6   2  10 1058.30 700.315   3
  -2   6  10 1035.07 567.388   8
  -6  -2  10 173.790 215.179   2
   6   2  10 1461.27 947.517   8
  -2  -6 -10 4905.19 1012.33  10
   6   2 -10 1153.94 556.553   3
   6  -2 -10 8931.21 1772.44   9
   6  -2  10 5365.43 1175.38   9
   2  -6 -10 6897.67 1269.55   9
  -6   2  10 171.360 132.772   1
   2   6  10 1165.66 678.570   8
  -6   2  10 1324.93 531.765   8
   6   2  11 994.786 451.650   8
  -2  -6  11 955.069 378.713   2
   6  -2  11 426.971 195.347   9
   2   6  11 982.975 416.331   8
  -2  -6 -11 108.249 295.865  10
  -2   6  11 667.482 292.590   8
   6   2  11 1077.10 357.139   3
  -6   2  11 1229.68 370.856   8
   6   2 -11 1297.15 452.598   3
  -6  -2 -11-1138.77 809.019  10
  -6   2  11 1045.37 279.401   1
  -2  -6  11 1031.78 389.432   1
  -6   2 -11-1049.56 664.263  10
   6  -2 -11 1112.99 465.576   9
   2  -6 -11 867.002 102.339   9
  -2   6  12 1305.48 479.252   8
   2   6  12 1296.79 571.315   8
  -2  -6  12 993.961 378.848   1
  -2   6 -12 2148.29 554.090  10
  -2  -6  12 1205.35 517.718   2
   6   2 -12 1291.68 481.142   3
   6  -2 -12 2218.69 874.300   9
  -6   2 -12 2834.33 864.735  10
   2  -6 -12 3227.98 995.693   9
  -6   2  12 1462.08 514.711   8
   6   2  12 1081.63 428.843   3
  -2  -6 -12 2638.14 677.022  10
   6   2  12 1405.29 676.305   8
  -6   2  12 957.253 314.095   1
  -6  -2 -13 1375.77 389.056  10
  -6   2  13 2579.23 533.685   1
   2   6  13 2486.99 753.338   8
  -2   6 -13 2120.75 400.487  10
   6   2 -13 2442.79 598.681   3
   6  -2 -13 1519.51 267.986   9
  -2  -6  13 2184.11 610.853   2
  -2  -6  13 2389.97 657.321   1
   6   2  13 2212.02 748.503   8
  -2   6  13 2323.09 671.799   8
  -6   2  13 2207.86 526.272   8
  -2  -6 -13 2276.08 474.443  10
   6   2  13 2534.82 662.803   3
  -6  -2  14 556.419 283.306   1
   6   2 -14 635.825 321.292   3
   6   2  14 486.847 334.706   3
   6  -2 -14 1590.21 1299.60   9
  -6   2 -14 4925.78 1352.31  10
  -2   6  14 436.155 398.792   8
   6   2  14 977.556 897.290   8
  -6   2  14 695.175 287.559   1
  -6  -2 -14 6710.12 1465.23  10
  -2   6 -14 7349.44 1285.07  10
  -2  -6 -14 868.328 628.530  10
   2   6  14 1741.98 1093.67   8
  -6   2  14 1229.73 766.882   8
   2  -6 -14-1095.48 556.242   9
  -2  -6  14 550.167 325.831   1
   6   2  15 3166.66 1011.90   8
  -2  -6 -15 3756.90 802.996  10
   2   6  15 3698.69 1043.00   8
   2  -6 -15 3630.71 711.279   9
  -2  -6  15 3875.13 915.951   1
  -6   2 -15 1907.51 742.661  10
   6   2  15 3560.92 736.697   3
  -2   6 -15 3640.81 696.649  10
  -6  -2  15 3652.77 739.757   1
  -2   6  15 2844.69 787.112   8
  -6  -2 -15 2690.62 721.799  10
  -6   2  15 4326.54 890.157   8
   6   2 -15 3803.47 663.686   3
   6  -2 -15 2403.17 1103.01   9
  -6   2 -16-54.4386 232.180  10
  -6  -2  16-169.740 176.783   1
  -2   6 -16 1.83779 224.986  10
  -6  -2 -16-247.013 361.850  10
   2   6  16-340.135 416.400   8
  -2   6  16-262.727 342.458   8
  -2  -6 -16 130.212 217.701  10
  -2  -6  16-181.079 240.779   1
   6   2  16-24.2428 211.595   8
   6  -2 -16-132.581 169.735   9
   6   2  17 157.365 338.254   8
  -6  -2  17 48.9430 102.567   1
   2   6  17-10.9934 141.057   8
  -6  -2 -17-211.626 421.556  10
  -2  -6 -17-124.547 322.112  10
  -2   6  17 3.30016 263.988   8
  -6   2 -17 57.9262 198.054  10
  -2   6 -17-189.042 247.697  10
   6  -2 -17 684.627 532.966   9
  -2  -6  17-35.1436 92.5530   1
  -2   6  18 449.429 391.991   8
  -2  -6 -18-97.9889 321.662  10
  -2   6 -18 133.593 130.800  10
   2   6  18-106.628 422.798   8
  -6   2 -18 170.576 293.183  10
  -2  -6  18 257.125 225.423   1
   6  -2 -18-191.156 352.071   9
  -6  -2  18 362.897 289.106   1
   6   2  18-217.700 432.036   8
  -6  -2 -18 228.794 329.069  10
  -6  -2  19 146.329 206.195   1
  -6  -2 -19 216.343 442.571  10
  -6   2 -19 280.707 629.091  10
  -2  -6  19 220.947 263.789   1
  -2  -6 -19-226.773 266.075  10
   6   2  19 119.275 289.007   8
   6  -2 -19-22.7679 130.971   9
  -2   6  19 104.511 403.547   8
   2   6  19 130.122 152.090   8
  -2   6 -19 38.5240 91.6395  10
  -2   6  20 71.1412 252.416   8
   2  -6 -20 76.7125 74.6622   4
   6  -2  20-165.662 208.097   7
   6  -2 -20 0.84918 51.8511   4
   2   6  20 180.044 406.841   8
  -2   6 -20-33.2442 239.231  10
   6  -2 -20-190.564 308.004   9
  -6  -2 -20-42.8481 265.336  10
  -6  -2  20 126.637 138.534   1
  -2  -6 -20-263.216 493.486  10
  -6   2 -20-101.714 450.493  10
   6  -2 -20-26.7090 90.0655   5
   6   2 -20 65.1969 105.539   5
   6   2  20-294.723 342.082   8
   2  -6 -21 70.1126 98.3863   5
   2   6  21 403.652 345.313   8
  -6   2 -21 1053.64 791.555  10
   6  -2 -21 763.470 437.948   9
  -2   6 -21 436.290 389.062  10
   6   2  21 75.7369 133.105   7
   6  -2  21 174.528 153.908   7
  -2  -6 -21 25.2615 85.2995   5
  -2  -6 -21 54.8671 106.148   4
  -2  -6 -21 167.566 450.913  10
   6  -2 -21 196.681 104.376   4
   6  -2 -21 161.195 160.545   5
   6   2  21-105.391 308.308   8
   2  -6 -21 31.6774 67.5707   4
  -6  -2 -21 1073.52 752.335  10
  -2   6  21-43.3544 119.340   8
   6   2 -21 126.838 63.9000   5
  -2   6  22-259.441 562.734   8
   6  -2  22 427.854 259.099   7
  -2  -6 -22 344.785 145.711   4
  -2  -6 -22 402.901 178.408   5
   6   2  22 204.485 104.049   7
   6  -2 -22 299.674 140.867   4
  -2   6  22 89.8554 166.618  11
   2  -6 -22 303.291 127.458   5
  -6   2 -22 366.378 135.992   5
   6   2  22 48.8814 186.809  11
   6   2  22 681.897 419.324   8
  -6  -2 -22-249.051 362.607  10
  -6   2 -22-7.64258 179.728  10
   6  -2 -22 480.162 626.803   9
   6  -2 -22 354.523 202.517   5
  -2   6 -22 228.270 298.765  10
   2  -6 -22 296.117 97.9693   4
  -2  -6 -22 400.814 644.404  10
   2   6  22-39.8790 223.173   8
   2   6 -22 339.974 204.236   5
   6   2 -22 173.697 102.499   5
  -2   6  23 788.936 675.255   8
   6  -2  23 715.796 292.733   7
  -2   6  23 33.7388 270.685  11
   6  -2 -23 1003.25 311.125   5
  -6  -2 -23 1627.40 804.672  10
   6   2  23 947.250 352.238   7
   6  -2 -23 708.475 204.973   4
  -2  -6 -23 1071.00 263.467   5
   6   2  23 847.914 214.149  11
   2   6  23 850.437 649.955   8
  -6   2 -23 1496.27 740.613  10
  -2  -6 -23 1073.07 739.633  10
  -2   6 -23 583.563 284.580  10
   2  -6 -23 1011.50 278.514   5
  -2  -6 -23 1091.14 248.925   4
   2   6 -23 1216.20 377.525   5
   2  -6 -23 966.869 230.933   4
   2   6  23 366.898 132.238  11
  -6   2 -23 1062.61 242.112   5
   6   2  23 488.929 364.985   8
   6  -2 -23 299.916 290.995   9
   6   2 -23 1113.03 335.158   5
  -2   6  24 1181.52 774.755   8
   6  -2  24 910.088 349.560   7
  -6   2 -24 426.553 307.173  10
  -2  -6 -24 690.298 255.285   5
   6   2 -24 769.930 395.697   5
  -6   2 -24 613.893 221.486   5
   6  -2 -24 759.925 274.940   4
   2   6  24 477.306 549.861   8
   2  -6 -24 440.402 182.317   4
  -2  -6 -24 1863.28 940.225  10
  -6  -2 -24 320.763 518.352  10
  -2  -6 -24 563.538 204.879   4
   2   6  24 1486.27 536.440  11
  -2   6 -24 953.687 718.955  10
   2   6 -24 830.078 339.274   5
   2  -6 -24 699.379 257.235   5
   6   2  24 1033.17 397.029  11
   6  -2 -24 731.625 312.446   5
   6   2 -24 673.748 675.427   9
   6   2  24 148.342 227.500   7
   6  -2 -24 1019.30 692.609   9
  -2   6  24 1455.36 540.151  11
   6   2  24 1456.56 795.399   8
   6  -2 -25 913.839 317.496   5
   6  -2 -25 611.285 237.675   4
   2  -6 -25 858.248 309.509   5
   6  -2  25 1255.47 470.044   7
  -6   2 -25 1554.90 797.928  10
  -2  -6 -25 1041.13 267.647   5
   2   6  25 1575.48 534.690  11
  -2  -6 -25 3253.43 595.775   4
  -2   6  25 475.999 707.993  11
  -6  -2 -25 1011.27 266.757   5
  -2  -6 -25 706.969 191.846  10
  -6   2 -25 997.650 258.512   5
   2  -6 -25 1610.39 381.099   4
  -6  -2 -25 1737.40 1073.72  10
   2   6  25 504.153 683.273   8
   6   2 -25 786.049 317.429   5
   6   2 -25 722.143 601.614   9
  -2   6  25 2798.58 2666.38   8
  -2   6 -25 621.110 633.337  10
   6   2  25 717.556 618.227   8
   2   6 -25 953.486 341.663   5
   6  -2 -26 1362.57 386.124   5
   2   6  26 2138.87 586.418  11
   6  -2  26 1623.42 438.641   7
  -2   6  26 154.478 612.623  11
  -2   6 -26 1136.22 1003.65  10
   6   2 -26 1314.03 409.778   5
   2  -6 -26 1541.07 383.472   5
   2  -6 -26 1379.00 290.788   4
  -6   2 -26 2435.11 974.801  10
  -6   2 -26 1589.40 323.770   5
  -2  -6 -26 1604.96 336.692   4
   6   2  26 1492.08 805.203   8
   6   2 -26 1381.37 866.969   9
   2   6  26 1223.06 690.578   8
  -6  -2 -26 2435.77 996.659  10
  -2   6  26 1515.72 928.984   8
  -6  -2 -26 1599.75 352.107   5
  -2  -6 -26 1279.73 919.621  10
  -2  -6 -26 1743.64 389.967   5
   2   6 -26 1610.75 450.775   5
   2   6  27-780.844 862.009   8
  -2   6  27-30.8883 390.112   8
  -6  -2 -27-221.373 203.685  10
  -6  -2 -27 82.7953 111.269   5
   2   6 -27 11.5706 87.1258   5
  -2   6  27-24.6103 197.011  11
  -2  -6 -27-72.0628 160.616   5
  -6   2 -27-292.696 487.890  10
   2   6  27 18.5317 196.646  11
   2  -6 -27 63.0191 41.3072   4
  -2   6 -27 681.475 684.830  10
  -2  -6 -27-1.34378 66.3197   4
  -6   2 -27-13.3083 44.4097   5
   2  -6 -27-26.7118 93.6307   5
   6   2 -27 267.486 465.739   9
   6  -2 -27 67.9219 158.935   5
   6   2 -27-137.641 138.213   5
  -6   2 -28 269.922 477.918  10
  -6   2 -28 113.666 31.6287   5
  -2   6  28-180.979 268.899  11
  -2  -6 -28 153.410 50.2465   5
   6   2 -28-572.417 905.156   9
  -6  -2 -28-3.96839 61.6878   5
  -6  -2 -28 257.298 445.243  10
   2   6 -28 254.909 197.291   5
   2  -6 -28 151.253 89.9508   4
  -2  -6 -28 101.952 117.277   4
  -2  -6 -28-169.794 630.648  10
   6  -2 -28 105.692 169.847   5
   2   6  28-17.1119 194.537  11
   6   2 -28 140.288 141.387   5
   2  -6 -28 398.708 168.178   5
  -2   6  28 182.599 238.754   8
   2   6  28 661.264 766.305   8
  -2  -6 -29 1012.90 298.423   5
  -6   2 -29 754.050 220.347   5
  -6  -2 -29 828.763 248.382   5
   2   6 -29 980.371 344.348   5
   2  -6 -29 896.965 241.285   4
   2   6  29 487.574 237.825  11
   2  -6 -29 841.437 303.321   5
   6  -2 -29 727.302 312.368   5
   6   2 -29 373.088 182.479   5
  -2  -6 -29 860.545 227.066   4
  -2   6  29 356.972 189.569  11
   2  -6 -30 123.533 163.103   5
   2  -6 -30 77.2010 51.6137   4
  -2  -6 -30 17.9835 85.3208   5
  -6  -2 -30 242.809 173.821   5
  -2  -6 -30 107.463 86.3339   4
  -2   6  30 288.570 345.574  11
   2   6  30 170.117 193.813  11
   6   2 -30 261.320 251.345   5
   2   6 -30 72.2895 135.905   5
   6  -2 -30 137.764 233.925   5
  -6   2 -30-65.7186 70.1002   5
   6  -2 -31 35.9100 187.492   5
  -2   6  31 114.135 191.689  11
  -6  -2 -31 100.011 110.059   5
  -2  -6 -31 67.0005 40.9592   4
  -2  -6 -31 39.5528 59.8694   5
   2   6 -31 107.562 123.976   5
  -6   2 -31 57.8690 44.7649   5
   2   6  31-195.755 114.401  11
   6   2 -31 81.3566 112.345   5
   2  -6 -31 103.844 122.443   5
   2  -6 -31 33.8223 84.9616   4
   2  -6 -32 506.587 167.447   4
   2   6 -32 552.214 255.303   5
  -2  -6 -32 751.933 261.408   5
   2   6  32 493.072 220.303  11
  -6  -2 -32 679.714 252.507   5
  -2  -6 -32 613.165 217.496   4
  -6   2 -32 698.458 221.990   5
   6   2 -32 470.119 268.172   5
   2  -6 -32 776.391 283.988   5
   6  -2 -32 635.638 285.961   5
   2  -6 -33 34.5815 50.7706   5
  -6   2 -33 47.5744 74.5619   5
  -2  -6 -33 92.2906 107.944   5
  -2  -6 -33 239.653 128.757   4
   2  -6 -33 214.409 167.264   4
   2   6 -33 191.725 151.103   5
  -6  -2 -33 153.381 80.6568   5
   6  -2 -33 117.241 194.664   5
   6   2 -33 209.754 218.168   5
  -6  -2 -34 433.211 207.755   5
  -2  -6 -34 255.654 108.680   4
   2  -6 -34 403.965 172.404   5
   6  -2 -34 118.430 133.780   5
   2  -6 -34 368.072 163.828   4
   6   2 -34 278.524 179.981   5
  -2  -6 -34 371.631 180.150   5
  -6   2 -34 249.073 112.083   5
   2   6 -34 253.453 159.385   5
   2  -6 -35 47.1406 62.8191   4
  -2  -6 -35 69.6182 153.584   5
   2  -6 -35 149.607 164.118   5
   6  -2 -35 27.1121 49.7827   5
  -6  -2 -35 6.49052 82.4942   5
  -2  -6 -35 119.786 72.8495   4
   6   2 -35 6.56215 132.639   5
   2   6 -35-93.0978 108.115   5
  -2  -6 -36 135.442 152.837   5
  -6   2 -36 70.7641 43.8701   5
  -2  -6 -36 72.8778 86.8039   4
   6   2 -36 183.265 147.411   5
   2   6 -36 7.08507 68.7745   5
   6  -2 -36 221.081 169.434   5
   2  -6 -36 61.2940 123.857   5
  -6  -2 -36 77.6039 80.8048   5
  -6   2 -37 115.210 113.612   5
  -6  -2 -37 150.867 118.196   5
   6   2 -37 61.8439 87.4675   5
  -2  -6 -37-185.227 124.584   5
   2  -6 -37-61.8813 108.483   5
   6  -2 -37 150.878 140.864   5
  -2  -6 -38 32.2014 111.545   5
  -6  -2 -38-69.4366 99.6258   5
   2  -6 -38 129.115 135.320   5
   6  -2 -38 158.590 121.251   5
  -6   2 -38 111.696 63.2082   5
   6  -2 -39 132.004 124.898   5
  -6   2 -39 194.100 102.964   5
  -2  -6 -39-2.48220 62.4407   5
  -6  -2 -39 142.479 93.2528   5
   2  -6 -39-6.24766 101.905   5
   2  -6 -40 133.747 99.2169   5
  -6  -2 -40 272.521 125.183   5
  -2  -6 -40 7.26937 48.2783   5
   2  -6 -41 7.82769 34.2986   5
  -2  -6 -41 41.4290 42.4563   5
  -3  -6   0 10458.6 1182.94   2
   3  -6   0 9970.11 1158.28   9
   6   3   0 9808.17 815.278   8
  -3  -6   0 9077.86 535.365  10
   6  -3   0 10147.1 1182.66   9
  -6  -3   0 10511.0 1117.61   2
   3   6   0 10857.7 1164.83   8
   3  -6   0 11213.4 919.965   2
   6   3   1 538.056 223.274   8
  -3  -6   1 608.746 258.924   2
   3  -6  -1 612.340 223.534   2
   3   6   1 647.592 255.885   8
  -3  -6  -1 478.048 197.363   2
  -6  -3  -1 448.271 165.917   2
   6  -3   1 662.017 254.799   9
   3  -6   1 292.135 160.499   9
   3  -6  -1 424.595 148.381   9
   3  -6   1 635.298 232.388   2
   6  -3  -1 528.610 214.161   9
  -3  -6  -1 430.514 84.9628  10
  -6  -3   1 586.898 258.152   2
   6   3  -1 456.586 129.960   8
   6   3   1 390.200 227.632   9
  -3  -6   1 393.061 100.522  10
   6   3   2 3989.59 613.882   8
  -3   6  -2 3273.22 370.445  10
   3  -6   2 4432.72 600.142   2
   3   6   2 4401.55 757.703   8
   6  -3  -2 4319.39 749.161   9
   3  -6   2 4588.69 790.427   9
  -3  -6  -2 4651.84 791.832   2
  -6  -3   2 4326.13 670.988   2
  -3  -6   2 4297.11 713.199   2
   3  -6  -2 4689.94 582.159   2
   6   3  -2 4397.07 451.121   8
   6   3   2 2680.70 696.168   9
   6  -3   2 4298.85 772.750   9
   3  -6  -2 4665.50 744.924   9
  -3  -6  -2 3831.96 409.557  10
  -6  -3   3 3296.11 585.496   2
   3   6   3 3286.63 650.556   8
  -6   3   3 4089.19 696.978   8
   3  -6   3 3243.51 527.332   2
   6  -3   3 4346.62 773.613   9
   3  -6  -3 3270.51 708.035   9
  -3   6  -3 2411.24 338.775  10
   6  -3  -3 3015.87 848.010   9
  -3  -6  -3 2707.22 429.406  10
   6   3   3 2576.20 611.038   9
   3  -6   3 3883.94 783.771   9
   3  -6  -3 3399.65 502.708   2
  -3  -6  -3 3017.39 633.649   2
   6   3  -3 3067.27 370.922   8
  -3  -6   3 3004.71 629.749   2
   6   3   3 2931.53 682.708   8
  -6   3   4 86.8644 75.6173   8
  -3   6  -4 122.692 149.312  10
   6   3  -4-77.4760 116.557   8
   3   6   4 126.966 153.898   8
   6   3   4 52.3361 70.9132   9
  -3  -6   4-35.9578 67.0882   2
   3  -6  -4 173.339 259.084   9
   3  -6   4 112.266 146.046   2
  -3  -6  -4 268.043 156.918  10
   6  -3   4 91.0759 152.421   9
   3  -6  -4 68.6302 88.8675   2
  -6  -3   4 29.8312 62.7566   2
  -3   6   4 550.206 541.880   8
   6  -3  -4-156.401 260.712   9
   6   3   4-31.8891 170.023   8
  -6  -3  -4 348.339 314.512  10
   3  -6   4 11.1197 142.123   9
  -3   6   5 6083.74 892.322   8
  -3   6  -5 4725.25 562.560  10
   6   3   5 6852.30 943.387   8
  -6   3   5 6080.11 590.491   8
   3  -6  -5 7480.45 998.141   9
   6   3  -5 5617.61 488.117   8
  -3  -6  -5 5773.68 648.781  10
   3  -6  -5 6662.01 735.276   2
  -6   3  -5 7137.40 840.282  10
   6  -3  -5 6273.05 982.904   9
  -6  -3   5 6004.28 795.003   2
   6   3   5 6162.49 650.116   9
   3  -6   5 6036.38 759.427   2
   6  -3   5 6027.13 958.769   9
   3  -6   5 6119.63 942.150   9
  -3  -6   5 5901.59 901.174   2
   3   6   5 6634.92 1040.26   8
  -6  -3  -5 6802.86 810.291  10
   6   3   6 1778.23 538.067   8
   6   3  -6 1207.61 248.761   8
   3   6   6 1740.21 521.585   8
  -3   6   6 1511.93 495.942   8
   6  -3   6 1671.52 404.983   9
  -6  -3  -6 1277.42 368.790  10
  -3  -6  -6 1422.15 320.522  10
   6  -3  -6 1059.95 304.684   9
   3  -6  -6 2138.59 437.482   2
  -3   6  -6 984.423 270.382  10
   3  -6   6 1648.74 504.997   9
   3  -6  -6 1559.99 381.560   9
  -6   3   6 1559.75 311.027   8
  -6   3  -6 1780.92 398.708  10
  -3  -6   6 1792.63 526.470   2
   6   3   6 1640.54 302.580   9
  -6  -3   6 1743.29 435.613   2
  -6   3   7 3842.41 505.362   8
  -6  -3   7 3650.65 640.696   2
  -3   6   7 4067.08 757.373   8
   3   6   7 3743.65 759.057   8
  -6   3  -7 4050.25 636.516  10
  -3  -6   7 3568.18 740.211   2
   6  -3  -7 3111.00 895.059   9
  -3   6  -7 2846.39 488.989  10
   3  -6   7 3338.57 762.771   9
  -3  -6  -7 3143.58 550.506  10
   6  -3   7 3499.35 658.293   9
   6   3   7 3692.60 423.647   9
   3  -6  -7 4867.18 767.138   9
  -6  -3  -7 3591.98 618.869  10
   6   3   7 3993.08 844.565   8
   6  -3   8-241.798 420.093   9
  -3  -6  -8-195.468 307.610  10
  -6  -3  -8 30.0127 159.829  10
  -6   3   8 501.696 148.162   1
  -6  -3   8 512.156 231.098   2
  -3   6  -8 123.043 172.511  10
  -6   3  -8 239.183 181.678  10
   3  -6  -8 61.6660 302.545   9
  -3  -6   8 382.901 247.657   2
  -3   6   8-217.550 184.789   8
   6   3   8 539.094 414.526   8
  -6   3   8 448.587 194.197   8
   3   6   8 166.074 161.541   8
   6  -3  -8 169.218 463.491   9
   6   3   8 104.263 60.8903   9
   3   6   9 5527.72 1068.64   8
  -3   6   9 4845.20 918.413   8
   6   3   9 4189.66 1083.36   3
  -6   3  -9 3420.42 779.505  10
   6   3  -9 5410.30 1056.60   3
   6   3   9 5255.68 1164.32   8
  -3   6  -9 4179.40 894.098  10
  -6   3   9 3730.55 428.527   1
  -6  -3  -9 6016.97 1119.69  10
  -3  -6  -9 3873.17 1003.00  10
  -6  -3   9 3666.44 689.410   2
  -3  -6   9 3696.57 807.432   2
  -6   3   9 4330.79 709.214   8
   6   3  10-526.284 513.017   8
  -6  -3  10 119.024 166.694   2
   3   6  10 119.111 136.738   8
   6  -3  10-627.025 368.580   9
  -3   6  10-63.7075 110.774   8
  -6   3  10-36.8414 166.388   8
   6   3  10-172.977 405.397   3
   6   3 -10-63.4736 354.435   3
  -6   3  10 81.5080 56.9664   1
   3  -6 -10-333.612 397.072   9
   6  -3 -10-358.314 494.538   9
  -3  -6  10 175.500 72.5330   2
   3   6  11 8930.46 1402.36   8
  -3   6  11 8585.25 1178.46   8
   6   3  11 9261.82 1346.08   3
  -3  -6  11 9263.02 1183.41   1
  -3  -6  11 8884.36 1220.78   2
   3  -6 -11 9513.35 1388.35   9
  -6  -3  11 8804.70 1108.10   2
  -3  -6 -11 7556.94 1010.77  10
  -3   6 -11 8374.04 994.371  10
  -6  -3 -11 9554.30 1229.11  10
   6  -3  11 12382.7 1339.71   9
  -6   3  11 9558.26 841.107   1
   6   3 -11 10161.2 1308.63   3
  -6   3 -11 9438.13 1087.92  10
   6   3  11 9484.63 1610.87   8
  -6   3  11 8594.43 1105.85   8
   3   6  12 277.451 217.208   8
  -3   6  12 502.856 360.866   8
  -6   3 -12-88.8010 316.627  10
   3  -6 -12-203.605 321.865   9
  -3  -6  12 439.081 201.607   1
  -3  -6 -12-844.115 460.868  10
   6   3  12 202.012 145.317   3
   6   3 -12 629.105 254.492   3
  -6  -3 -12-511.152 467.130  10
  -3   6 -12-451.514 349.767  10
  -6   3  12 251.125 136.103   8
   6   3  12 165.126 192.035   8
  -3  -6  12 546.964 294.640   2
   6  -3 -12-86.2223 344.720   9
  -3   6  13 2770.36 847.772   8
   6   3  13 3536.04 859.023   3
  -3  -6  13 2907.26 735.131   2
  -3   6 -13 8457.75 1354.48  10
  -3  -6  13 3130.30 770.443   1
   6  -3 -13 5095.46 1547.44   9
   6   3 -13 3640.41 834.674   3
   3   6  13 3508.87 991.182   8
   3  -6 -13 7724.87 1243.25   9
  -3  -6 -13 6543.02 1045.08  10
  -6   3 -13 5035.15 1197.17  10
  -6  -3 -13 9409.07 1999.23  10
   6   3  13 3753.29 1234.06   8
  -6   3  13 3308.99 794.265   8
   6   3 -14 5538.62 996.998   3
  -6   3 -14 3307.96 564.631  10
   6  -3 -14 2706.84 1144.86   9
  -3  -6 -14 4362.49 642.389  10
   3  -6 -14 5344.38 906.176   9
  -3   6 -14 3390.54 505.635  10
  -3  -6  14 5416.13 1014.28   1
  -6  -3 -14 3296.45 638.307  10
  -6   3  14 5671.74 1044.18   8
   6   3  14 5848.04 988.824   3
  -3   6  14 5075.90 1008.83   8
   6   3  14 5499.73 1234.57   8
  -6  -3  14 5693.20 933.402   1
   3   6  14 6004.17 1235.58   8
   6   3  15-68.0643 157.691   8
  -6  -3 -15 6.13162 266.284  10
  -6   3 -15 350.409 242.081  10
  -3   6  15 183.864 142.323   8
  -6   3  15-152.215 334.620   8
   3  -6 -15 178.027 125.634   9
   6   3  15 277.919 334.590   3
   6  -3 -15 142.498 106.887   9
  -3  -6 -15-13.1192 94.0602  10
  -3   6 -15 29.3541 97.2000  10
   3   6  15 500.774 386.252   8
  -6  -3  15 281.111 171.260   1
  -3  -6  15 224.323 220.639   1
   6   3 -15 170.177 202.761   3
   3   6  16 3926.68 1177.47   8
  -3  -6 -16 4154.62 907.718  10
   3  -6 -16 3730.89 798.044   9
   6  -3 -16 3668.90 986.711   9
  -3  -6  16 3881.00 883.852   1
   6   3  16 3770.54 1178.96   8
  -6  -3  16 3909.02 804.348   1
  -6   3 -16 2986.36 821.315  10
  -6  -3 -16 4117.07 970.111  10
  -3   6 -16 4027.92 804.929  10
  -6   3  16 3665.14 954.983   8
  -3   6  16 3570.83 978.569   8
  -3  -6  17-16.9485 169.657   1
   6   3  17-266.606 203.828   8
   3   6  17-82.8284 380.449   8
  -3   6 -17 32.4742 218.610  10
  -6   3 -17 50.0753 294.780  10
  -3   6  17-75.8659 120.288   8
  -3  -6 -17 5.97981 146.723  10
   6  -3 -17 277.376 132.415   9
  -6  -3 -17-38.3547 126.989  10
  -6  -3  17-85.5394 187.900   1
   3   6  18 1922.30 863.649   8
  -6  -3  18 1835.14 606.481   1
  -6  -3 -18 1559.10 659.073  10
  -3  -6 -18 2243.19 817.389  10
  -3   6  18 1330.34 616.162   8
  -3   6 -18 1390.16 504.885  10
  -6   3 -18 1269.53 577.565  10
   6   3  18 2025.30 974.504   8
   6  -3 -18 2227.51 877.888   9
  -3  -6  18 2130.05 735.909   1
   6   3  19 652.700 724.965   8
   6  -3 -19 232.328 223.717   9
  -3  -6 -19 21.6761 188.298  10
  -6  -3  19 343.780 310.843   1
  -6  -3 -19 229.234 299.722  10
  -6   3 -19 36.4449 545.300  10
  -3  -6  19 118.704 320.125   1
  -3   6 -19 641.133 458.484  10
  -3   6  19 268.803 468.332   8
   3  -6 -20 4174.93 471.323   4
  -6  -3 -20 3050.12 784.300  10
  -3   6 -20 4060.78 1002.16  10
   6  -3 -20 4398.32 517.606   4
  -3  -6 -20 5009.51 1241.46  10
  -6   3 -20 1824.51 806.057  10
  -6  -3  20 4355.09 1071.25   1
  -3  -6  20 4393.05 1137.55   1
   6   3 -20 3692.47 677.370   5
   6  -3 -20 3940.59 592.656   5
   6  -3 -20 4742.74 1238.22   9
  -3   6  20 4010.19 1261.01   8
   6  -3  20 4422.65 645.805   7
   3   6  20 3978.19 1222.16   8
   6   3  20 3988.66 1419.97   8
   6  -3 -21 1100.61 515.468   9
   3  -6  21 1616.83 379.840   7
   6   3  21 1586.96 389.924   7
   3  -6 -21 1750.62 355.341   5
  -3   6 -21 1366.81 548.268  10
   6  -3  21 1499.78 396.229   7
   3  -6 -21 1706.19 309.563   4
  -3   6  21 1066.35 680.407   8
  -6   3 -21 1518.98 280.092   5
  -3  -6 -21 1767.66 325.472   5
   6  -3 -21 1711.78 324.757   4
  -3   6  21 1039.90 341.300  11
  -6  -3  21 1723.32 688.647   1
  -6  -3 -21 849.486 601.005  10
   3   6  21 1628.41 910.998   8
   6  -3 -21 1609.94 385.511   5
  -6   3  21 604.754 158.365  11
  -3  -6 -21 1507.31 645.643  10
  -6   3 -21 1176.31 372.234  10
   6   3 -21 1330.63 390.150   5
   3   6 -21 1862.33 467.196   5
   6   3  21 1592.55 952.985   8
   6  -3 -22 1118.48 560.363   9
  -3  -6 -22 671.675 483.863  10
   3   6  22 526.772 593.324   8
  -3   6  22 427.787 504.770   8
   3  -6  22 456.820 238.700   7
   6   3  22 3119.04 1130.60  11
  -3   6  22 2173.86 755.890  11
  -6   3 -22 491.834 176.458   5
   3   6  22 738.962 328.427  11
  -6   3 -22 241.520 424.984  10
   6  -3 -22 535.382 213.015   4
   3  -6 -22 667.183 236.969   5
  -3   6 -22 1124.51 622.298  10
  -3  -6 -22 625.640 203.886   4
  -6   3  22 2842.65 1374.86  11
   6   3  22 844.191 293.779   7
   3   6 -22 593.842 282.924   5
   6  -3 -22 504.270 227.765   5
   6  -3  22 446.620 188.077   7
  -6  -3 -22 348.028 392.507  10
   6   3  22 822.212 732.293   8
   3  -6 -22 677.155 205.258   4
   6   3 -22 598.476 284.454   5
  -3  -6 -22 924.723 317.271   5
   6  -3 -23 834.766 269.212   5
  -3   6  23 875.100 655.771   8
  -3  -6 -23 1006.37 264.224   4
   6  -3 -23 208.977 192.982   9
   3   6  23 159.148 212.756  11
   6   3  23 988.545 401.229  11
  -6   3 -23 935.576 237.251   5
  -3  -6 -23 1054.03 266.373   5
  -3   6  23 746.725 321.615  11
  -6   3 -23 751.003 312.971  10
  -6   3  23 179.520 288.468  11
   3  -6 -23 783.344 198.763   4
  -6  -3 -23 512.741 410.066  10
   6  -3 -23 745.503 226.176   4
   6   3 -23 776.828 321.157   5
  -3  -6 -23 257.012 301.405  10
   6  -3  23 794.096 317.015   7
   3  -6 -23 1566.99 352.479   5
   3   6  23 782.284 618.256   8
  -3   6 -23 712.734 426.741  10
   3   6 -23 716.595 236.121   5
   6   3  23 477.023 252.209   8
  -3   6  24-280.735 370.609   8
   3   6  24-152.554 453.161   8
  -3  -6 -24-334.151 790.501  10
   6  -3  24-25.6787 106.970   7
   3   6 -24 104.701 59.0578   5
  -6  -3 -24 34.7639 239.287  10
   3   6  24 178.514 261.976  11
  -6   3 -24 109.112 52.2398   5
  -3  -6 -24 22.3854 88.8960   5
   6  -3 -24 75.6099 46.8456   4
  -6   3  24-111.451 203.844  11
   6   3  24-282.703 194.187  11
  -3   6 -24-35.6651 306.616  10
  -3   6  24-23.2482 233.041  11
   3  -6 -24 29.2776 32.6976   4
  -6   3 -24-206.771 200.899  10
  -3  -6 -24-65.8491 81.6086   4
   6  -3 -24 121.368 121.603   5
   3  -6 -24 84.6118 89.4832   5
   6   3 -24 145.932 134.763   5
   6   3  24 251.381 276.167   8
   6  -3 -25-42.5591 43.3843   5
  -3   6  25 376.727 458.615   8
   6  -3  25 64.7205 99.6608   7
  -6   3 -25 62.9448 75.4227   5
  -3  -6 -25-26.5372 52.9456   5
   6   3  25-754.984 609.936   8
   6   3  25-423.719 336.461  11
   3   6  25 13.3245 120.697  11
   3  -6 -25 92.0090 132.780   5
  -6   3 -25-128.564 285.188  10
  -3   6 -25-163.157 435.363  10
  -6  -3 -25-517.096 519.308  10
   3   6  25-348.664 663.285   8
   3  -6 -25 176.717 101.585   4
  -3  -6 -25 357.701 451.767  10
   3   6 -25 19.3689 67.1186   5
  -3   6  25-41.3526 103.333  11
  -3  -6 -25-54.9012 86.9136   4
   6  -3 -25-47.2002 71.7108   4
   6   3 -25 18.3331 65.9277   5
  -3   6  26 802.384 557.434   8
   6   3 -26 916.019 353.999   5
   3   6  26 816.320 270.117  11
   6  -3  26 644.005 267.710   7
   3  -6 -26 828.347 249.903   4
  -6  -3 -26 988.391 269.519   5
   6  -3 -26 798.339 299.300   5
  -3  -6 -26 1061.61 287.682   5
  -3  -6 -26 1121.91 701.850  10
   6   3  26 457.938 174.779  11
   3  -6 -26 1068.47 294.591   5
  -3   6 -26 211.437 232.247  10
   6  -3 -26 655.948 250.481   4
  -6   3 -26-85.1929 442.068  10
   3   6  26 526.563 642.739   8
   6   3 -26 25.6485 497.129   9
  -6   3 -26 911.424 239.060   5
  -3   6  26 689.415 352.180  11
  -6  -3 -26 824.400 588.718  10
  -3  -6 -26 1182.91 298.751   4
   3   6 -26 1095.85 362.225   5
   6   3  26 1269.14 641.879   8
  -6  -3 -27 3090.42 500.622   5
   3   6  27 2276.23 592.955  11
   6   3 -27 2293.78 546.996   5
   3  -6 -27 2800.25 436.250   4
  -6   3 -27 1719.28 805.202  10
   3   6  27 2466.74 1065.27   8
   6  -3 -27 2066.05 433.447   4
  -3  -6 -27 3042.61 1302.46  10
   3  -6 -27 3611.09 596.572   5
  -3   6 -27 1920.05 821.244  10
  -3   6  27 2561.80 602.120  11
  -3  -6 -27 2995.66 433.931   4
   6  -3 -27 2681.16 541.183   5
  -3  -6 -27 3026.95 500.979   5
  -6  -3 -27 2208.43 1116.06  10
   6   3 -27 1824.31 910.102   9
   3   6 -27 2756.56 581.324   5
  -6   3 -27 2778.53 435.858   5
   6   3  27 2311.71 1163.51   8
  -3   6  27 2578.80 1045.63   8
  -3  -6 -28 412.330 181.584   5
   6   3 -28 694.427 684.499   9
  -6   3 -28 327.407 131.224   5
  -6  -3 -28 630.743 228.464   5
   3  -6 -28 311.818 175.695   5
  -6  -3 -28 601.816 550.973  10
  -6   3 -28 535.916 455.914  10
  -3  -6 -28 354.917 152.012   4
   3   6  28 192.021 135.410  11
  -3   6  28 58.8627 203.618  11
  -3  -6 -28 80.2312 340.116  10
   3  -6 -28 332.390 154.992   4
   6   3 -28 261.077 217.157   5
   6   3  28 765.984 691.678   8
   3   6 -28 155.526 63.7072   5
   6  -3 -28 251.027 131.462   5
   3   6  28 468.459 525.591   8
  -6   3 -29 1375.05 305.177   5
  -3   6  29 804.553 367.293  11
   3  -6 -29 1233.55 291.378   4
   3   6  29 1247.25 391.356  11
  -3  -6 -29 1467.76 327.526   4
   6  -3 -29 1459.31 398.388   5
   3  -6 -29 1237.24 349.423   5
  -3  -6 -29 1542.11 369.753   5
   3   6 -29 1216.22 398.014   5
   6   3 -29 1194.68 382.065   5
  -6  -3 -29 1728.50 376.089   5
   6  -3 -30-60.8441 85.0216   5
  -6   3 -30 51.8791 43.2116   5
  -6  -3 -30 1.11183 75.8966   5
  -3  -6 -30-59.9335 166.751   5
  -3  -6 -30 80.3441 102.087   4
   3  -6 -30 68.3293 126.643   4
   3  -6 -30-43.8508 91.6007   5
   6   3 -30-49.8489 86.1730   5
   3   6 -30-131.262 87.3862   5
  -3   6  31 425.424 285.850  11
   3  -6 -31 576.347 258.974   5
  -3  -6 -31 607.267 240.386   5
   3   6  31 196.506 261.725  11
   3   6 -31 508.475 259.627   5
   6   3 -31 404.984 276.000   5
   3  -6 -31 509.074 208.527   4
  -3  -6 -31 590.894 203.978   4
  -6   3 -31 603.289 238.789   5
  -6  -3 -31 609.395 218.055   5
   6  -3 -31 467.614 231.857   5
   3   6 -32 57.0147 99.1265   5
   6   3 -32 332.873 202.802   5
  -3  -6 -32 234.529 120.947   5
  -6  -3 -32 384.216 154.047   5
   3  -6 -32 609.680 222.717   4
  -3  -6 -32 201.794 132.843   4
  -6   3 -32 247.949 131.698   5
   3  -6 -32 98.7196 103.566   5
   6  -3 -32 352.801 217.940   5
  -3  -6 -33 150.673 73.9906   5
  -6  -3 -33 108.179 55.8439   5
   6   3 -33 0.57109 83.0260   5
   3  -6 -33 113.638 95.7464   4
   3   6 -33 53.3278 50.9536   5
  -6   3 -33 139.879 97.0457   5
  -3  -6 -33 87.0638 83.4622   4
   3  -6 -33 139.752 144.640   5
   6  -3 -33-32.4314 109.676   5
   3  -6 -34 434.551 242.744   5
  -6   3 -34 299.148 126.935   5
  -6  -3 -34 457.465 211.191   5
   3  -6 -34 260.724 151.114   4
  -3  -6 -34 379.168 156.565   4
   6   3 -34 113.387 61.2587   5
   6  -3 -34 248.652 274.394   5
   3   6 -34 210.267 112.700   5
  -3  -6 -34 380.337 186.051   5
  -3  -6 -35 6.56998 59.3967   5
  -6   3 -35-14.9947 83.1879   5
  -6  -3 -35-24.5346 90.3018   5
   6  -3 -35 65.1920 80.3940   5
   6   3 -35-67.8677 49.6328   5
   3   6 -35-83.8818 128.931   5
  -3  -6 -35 100.177 107.074   4
   3  -6 -35-173.163 146.042   5
  -6   3 -36 50.6523 66.6897   5
  -3  -6 -36-31.5644 43.2981   5
  -6  -3 -36-6.29068 99.2541   5
   6   3 -36-49.6427 98.4447   5
   6  -3 -36-107.059 170.809   5
  -3  -6 -36-79.1897 79.3629   4
   3  -6 -36-71.0935 107.687   5
  -6   3 -37 91.1473 64.3978   5
   3  -6 -37 97.6794 147.271   5
  -6  -3 -37 168.010 147.130   5
  -3  -6 -37 34.7533 105.881   5
  -6   3 -38-48.0954 54.9834   5
  -3  -6 -38 4.34147 62.7090   5
   3  -6 -38 184.894 123.762   5
   6  -3 -38-144.132 114.212   5
  -6  -3 -38-28.5508 56.7142   5
   6  -3 -39 46.8383 48.8215   5
   3  -6 -39 87.3049 107.684   5
  -3  -6 -39 36.7337 67.3045   5
  -6  -3 -39 34.6112 68.6249   5
   3  -6 -40-149.677 126.132   5
  -6  -3 -40 268.540 149.950   5
  -3  -6 -40 119.388 83.4860   5
   3  -6 -41 214.610 129.445   5
  -6  -3 -41 111.762 86.2263   5
  -3  -6 -41 205.584 102.368   5
   6  -4   0 2017.57 494.060   9
   6   4   0 1912.65 385.273   8
   4   6   0 2066.19 511.629   8
  -4  -6   0 1372.92 466.244   2
   4  -6   0 1462.70 295.198   2
  -4  -6   0 1790.60 341.528  10
   4  -6   0 2293.71 462.850   9
  -6  -4   0 1534.10 451.099   2
   4  -6   1 95.6168 95.4248   2
   6   4   1-167.693 154.294   8
  -4  -6   1-87.6519 207.116   2
  -4  -6  -1-68.1828 105.846  10
   4   6  -1 212.988 105.350   8
   6   4  -1-57.7102 140.519   8
   6  -4   1-420.869 319.516   9
   4  -6   1 10.5827 276.506   9
   6  -4  -1-587.606 407.057   9
  -6  -4  -1 501.235 252.744   2
   4   6   1 415.237 324.448   8
   4  -6  -1-199.243 323.827   9
  -4  -6  -1 73.4524 101.960   2
   4  -6  -1 23.4415 47.9223   2
  -6  -4   1 94.7870 155.787   2
  -6  -4   2 331.436 141.330   2
   6   4   2 674.710 290.609   8
   4  -6   2 555.473 294.514   9
   4   6  -2 438.006 195.393   8
   4  -6   2 570.286 228.935   2
   6  -4  -2 298.499 226.783   9
   6   4   2 611.005 293.208   9
  -4  -6  -2 452.152 233.465   2
  -4  -6   2 451.842 243.607   2
   4  -6  -2 389.030 102.038   9
   4  -6  -2 473.141 159.074   2
   6  -4   2 364.834 103.656   9
   6   4  -2 797.493 260.123   8
   4   6   2 561.395 210.998   8
  -4  -6  -2 452.547 148.919  10
  -6  -4  -3 966.469 250.535  10
   6   4   3 1120.67 397.320   8
  -6  -4   3 979.685 366.290   2
  -4  -6   3 981.768 371.655   2
   4   6   3 1047.98 411.496   8
   6   4  -3 1037.14 289.331   8
  -6   4   3 798.600 257.469   8
[truncated: 1,464,537 more chars]
