# Supplementary material for: Unravelling exceptional acetylene and carbon dioxide adsorption within a tetra-amide functionalized metal-organic framework
Source: Nat Commun. 2017 Feb 8;8:14085. doi: 10.1038/ncomms14085 (PMC5309720; doi:10.1038/ncomms14085)
Supplement: Supplementary Data 2 — Crystallographic Information File for MFM-188. [file ncomms14085-s3.cif]

data_MFM-188
_chemical_name_mineral 'MFM-188_empty'
_chemical_formula_moiety          'C24 H11 Cu2 N2 O10'
_chemical_formula_sum             'C24 H11 Cu2 N2 O10'
_chemical_formula_weight          768.74
_pd_spec_mount_mode               'transmission'
_cell_formula_units_Z                8
_cell_measurement_temperature        10
_exptl_crystal_density_diffrn        0.66617
_diffrn_ambient_temperature          10
_diffrn_radiation_type               'neutron'
_diffrn_source                       'spallation source'
_diffrn_measurement_device_type      'ISIS - WISH diffractometer'
_pd_meas_scan_method                 'fixed'
_pd_proc_ls_prof_R_factor            1.69153421
_pd_proc_ls_prof_wR_factor           1.86613205
_pd_proc_ls_prof_wR_expected         0.287498227
_refine_ls_goodness_of_fit_all       6.49093411
_refine_ls_R_factor_all	             1.13032231
_refine_ls_shift/su_max              0.001

_cell_length_a 18.7721(4)
_cell_length_b 18.7721(4)
_cell_length_c 34.7704(14)
_cell_angle_alpha 90
_cell_angle_beta 90
_cell_angle_gamma 90
_cell_volume 12252.8(7)
_symmetry_space_group_name_H-M P4/mnc
_symmetry_space_group_name_Hall   ' -P 4 2n'
_symmetry_cell_setting            tetragonal
loop_
	_symmetry_equiv_pos_as_xyz
	 'x, y, z '
	 '-x, -y, z '
	 '-x+1/2, y+1/2, -z+1/2 '
	 '-x+1/2, y+1/2, z+1/2 '
	 '-y, x, -z '
	 '-y, x, z '
	 '-y+1/2, -x+1/2, -z+1/2 '
	 '-y+1/2, -x+1/2, z+1/2 '
	 'y, -x, -z '
	 'y, -x, z '
	 'y+1/2, x+1/2, -z+1/2 '
	 'y+1/2, x+1/2, z+1/2 '
	 'x, y, -z '
	 '-x, -y, -z '
	 'x+1/2, -y+1/2, -z+1/2 '
	 'x+1/2, -y+1/2, z+1/2 '
loop_
_atom_site_label
_atom_site_type_symbol
_atom_site_symmetry_multiplicity
_atom_site_fract_x
_atom_site_fract_y
_atom_site_fract_z
_atom_site_occupancy
_atom_site_B_iso_or_equiv
Cu1 Cu  16 0.7396(7) 0.2959(6) 0.2230(4) 1 1.45(16)
C16 C   8 0.0087(7) 0.4620(4) 0 1 3.6(4)
C21 C  16 0.0215(5) 0.4269(3) 0.03493(12) 1 3.6(4)
C22 C  16 0.0471(5) 0.3567(3) 0.03493(12) 1 3.6(4)
C18 C   8 0.0599(7) 0.3217(4) 0 1 3.6(4)
H21 H  16 0.0130(6) 0.4502(3) 0.05809(12) 1 5.4(6)
H18 H   8 0.0769(11) 0.2751(5) 0 1 5.4(6)
C3 C  16 0.0590(6) 0.3170(7) 0.07186(18) 1 1.45(16)
O5 O  16 0.116(4) 0.280(7) 0.0783(9) 1 1.45(16)
N2 N  16 0.012(3) 0.334(5) 0.0986(7) 1 1.45(16)
H2 H  16 -0.019(6) 0.365(9) 0.0923(13) 1 2.2(2)
C14 C  16 0.0123(4) 0.3070(3) 0.13817(14) 1 1.45(16)
C15 C  16 -0.0517(4) 0.3014(6) 0.15857(16) 1 1.45(16)
C10 C  16 -0.0511(5) 0.2810(7) 0.1973(2) 1 1.45(16)
C11 C  16 0.0137(5) 0.2662(5) 0.2157(2) 1 1.45(16)
C8 C  16 0.0778(5) 0.2719(5) 0.1953(2) 1 1.45(16)
C12 C  16 0.0771(4) 0.2923(5) 0.15652(16) 1 1.45(16)
H15 H  16 -0.0947(4) 0.3112(7) 0.14638(19) 1 2.2(2)
H11 H  16 0.0141(6) 0.2527(6) 0.2414(2) 1 2.2(2)
H12 H  16 0.1197(4) 0.2960(7) 0.14298(19) 1 2.2(2)
C5 C  16 -0.1185(7) 0.2750(11) 0.2188(3) 1 1.45(16)
O1 O  16 -0.1764(9) 0.2999(15) 0.2030(5) 1 1.45(16)
O4 O  16 -0.1175(11) 0.2451(14) 0.2526(4) 1 1.45(16)
C7 C  16 0.1459(7) 0.2563(7) 0.2146(3) 1 1.45(16)
O2 O  16 0.2049(9) 0.2732(12) 0.1970(5) 1 1.45(16)
O3 O  16 0.1443(11) 0.2264(10) 0.2484(4) 1 1.45(16)
