# Supplementary material for: Unravelling exceptional acetylene and carbon dioxide adsorption within a tetra-amide functionalized metal-organic framework
Source: Nat Commun. 2017 Feb 8;8:14085. doi: 10.1038/ncomms14085 (PMC5309720; doi:10.1038/ncomms14085)
Supplement: Supplementary Data 3 — Crystallographic Information File for MFM-188.C2D2. [file ncomms14085-s4.cif]

data_
_chemical_name_mineral MFM-188 C2D2
_cell_length_a 18.6680(6)
_cell_length_b 18.6680(6)
_cell_length_c 34.8250(15)
_cell_angle_alpha 90
_cell_angle_beta 90
_cell_angle_gamma 90
_cell_volume 12136.3(9)
_symmetry_space_group_name_H-M P4/mnc
loop_
	_symmetry_equiv_pos_as_xyz
	 'x, y, z '
	 '-x, -y, z '
	 '-x+1/2, y+1/2, -z+1/2 '
	 '-x+1/2, y+1/2, z+1/2 '
	 '-y, x, -z '
	 '-y, x, z '
	 '-y+1/2, -x+1/2, -z+1/2 '
	 '-y+1/2, -x+1/2, z+1/2 '
	 'y, -x, -z '
	 'y, -x, z '
	 'y+1/2, x+1/2, -z+1/2 '
	 'y+1/2, x+1/2, z+1/2 '
	 'x, y, -z '
	 '-x, -y, -z '
	 'x+1/2, -y+1/2, -z+1/2 '
	 'x+1/2, -y+1/2, z+1/2 '
loop_
_atom_site_label
_atom_site_type_symbol
_atom_site_symmetry_multiplicity
_atom_site_fract_x
_atom_site_fract_y
_atom_site_fract_z
_atom_site_occupancy
_atom_site_B_iso_or_equiv
C1_1 C  16 0.6564(19) 0.8292(14) 0.0822(8) 0.667(15) 16.5(9)
C2_1 C  16 0.5940(19) 0.8541(14) 0.0935(8) 0.667(15) 16.5(9)
D1_1 D  16 0.707(2) 0.809(2) 0.0729(12) 0.667(15) 16.5(9)
D2_1 D  16 0.543(2) 0.874(2) 0.1028(12) 0.667(15) 16.5(9)
C1_2 C  16 0.395(3) 0.428(3) 0.376(2) 0.218(11) 16.5(9)
C2_2 C  16 0.402(3) 0.404(3) 0.411(2) 0.218(11) 16.5(9)
D1_2 D  16 0.389(5) 0.449(5) 0.347(2) 0.218(11) 16.5(9)
D2_2 D  16 0.408(5) 0.383(5) 0.440(2) 0.218(11) 16.5(9)
C1_3 C  16 0.6641(8) 0.3957(11) 0.8123(6) 0.998(14) 16.5(9)
C2_3 C  16 0.6693(8) 0.3348(11) 0.8311(6) 0.998(14) 16.5(9)
D1_3 D  16 0.6599(13) 0.4452(13) 0.7971(9) 0.998(14) 16.5(9)
D2_3 D  16 0.6736(13) 0.2852(13) 0.8464(9) 0.998(14) 16.5(9)
C1_4 C  16 0.1535(12) 0.4578(18) 0.8143(8) 0.668(10) 16.5(9)
C2_4 C  16 0.1649(12) 0.5271(18) 0.8118(8) 0.668(10) 16.5(9)
D1_4 D  16 0.144(2) 0.4013(19) 0.8163(13) 0.668(10) 16.5(9)
D2_4 D  16 0.174(2) 0.5836(19) 0.8098(13) 0.668(10) 16.5(9)
C1_6 C  16 0.1571(19) 0.020(2) 0.4148(17) 0.389(11) 16.5(9)
C2_6 C  16 0.1666(19) 0.055(2) 0.3824(17) 0.389(11) 16.5(9)
D1_6 D  16 0.149(3) -0.008(3) 0.4413(18) 0.389(11) 16.5(9)
D2_6 D  16 0.174(3) 0.083(3) 0.3559(18) 0.389(11) 16.5(9)
C1_7 C  16 0.159(6) 0.315(5) 0.432(2) 0.217(12) 16.5(9)
C2_7 C  16 0.209(6) 0.267(5) 0.425(2) 0.217(12) 16.5(9)
D1_7 D  16 0.119(7) 0.355(6) 0.437(4) 0.217(12) 16.5(9)
D2_7 D  16 0.249(7) 0.227(6) 0.419(4) 0.217(12) 16.5(9)
Cu1 Cu  16 0.7379(12) 0.2968(11) 0.2223(6) 1 0.5(2)
C16 C   8 0.0112(13) 0.4659(9) -3.259287e-017 1 4.4(6)
C21 C  16 0.0233(9) 0.4319(7) 0.0336(3) 1 4.4(6)
C22 C  16 0.0475(9) 0.3637(7) 0.0336(3) 1 4.4(6)
C18 C   8 0.0595(13) 0.3296(9) -2.116688e-016 1 4.4(6)
H21 H  16 0.0150(12) 0.4553(8) 0.0567(3) 1 6.7(9)
H18 H   8 0.076(2) 0.2826(11) -2.682848e-016 1 6.7(9)
C3 C  16 0.0609(11) 0.3249(11) 0.0721(6) 1 0.5(2)
O5 O  16 0.106(2) 0.274(2) 0.0715(11) 1 0.5(2)
N2 N  16 0.008(3) 0.329(3) 0.0971(14) 1 0.5(2)
H2 H  16 -0.027(3) 0.357(4) 0.091(2) 1 0.8(3)
C14 C  16 0.0135(6) 0.3133(6) 0.1412(3) 1 0.5(2)
C15 C  16 -0.0500(7) 0.3075(9) 0.1605(3) 1 0.5(2)
C10 C  16 -0.0508(8) 0.2828(11) 0.1974(4) 1 0.5(2)
C11 C  16 0.0118(8) 0.2639(9) 0.2151(5) 1 0.5(2)
C8 C  16 0.0753(8) 0.2698(8) 0.1958(4) 1 0.5(2)
C12 C  16 0.0761(7) 0.2945(8) 0.1588(3) 1 0.5(2)
H15 H  16 -0.0926(7) 0.3203(12) 0.1485(4) 1 0.8(3)
H11 H  16 0.0112(10) 0.2471(10) 0.2402(5) 1 0.8(3)
H12 H  16 0.1193(7) 0.2984(12) 0.1457(4) 1 0.8(3)
C5 C  16 -0.1166(13) 0.2767(18) 0.2174(6) 1 0.5(2)
O1 O  16 -0.1772(15) 0.295(3) 0.2041(9) 1 0.5(2)
O4 O  16 -0.1235(19) 0.252(2) 0.2512(8) 1 0.5(2)
C7 C  16 0.1401(13) 0.2502(12) 0.2141(6) 1 0.5(2)
O2 O  16 0.2022(15) 0.267(2) 0.2024(9) 1 0.5(2)
O3 O  16 0.145(2) 0.2130(16) 0.2445(7) 1 0.5(2)
