# Supplementary material for: Unravelling exceptional acetylene and carbon dioxide adsorption within a tetra-amide functionalized metal-organic framework
Source: Nat Commun. 2017 Feb 8;8:14085. doi: 10.1038/ncomms14085 (PMC5309720; doi:10.1038/ncomms14085)
Supplement: Supplementary Data 4 — Crystallographic Information File for MFM-188.CO2. [file ncomms14085-s5.cif]

data_
_chemical_name_mineral MFM-188 CO2
_cell_length_a 18.7471(5)
_cell_length_b 18.7471(5)
_cell_length_c 34.8339(18)
_cell_angle_alpha 90
_cell_angle_beta 90
_cell_angle_gamma 90
_cell_volume 12242.5(9)
_symmetry_space_group_name_H-M P4/mnc
loop_
	_symmetry_equiv_pos_as_xyz
	 'x, y, z '
	 '-x, -y, z '
	 '-x+1/2, y+1/2, -z+1/2 '
	 '-x+1/2, y+1/2, z+1/2 '
	 '-y, x, -z '
	 '-y, x, z '
	 '-y+1/2, -x+1/2, -z+1/2 '
	 '-y+1/2, -x+1/2, z+1/2 '
	 'y, -x, -z '
	 'y, -x, z '
	 'y+1/2, x+1/2, -z+1/2 '
	 'y+1/2, x+1/2, z+1/2 '
	 'x, y, -z '
	 '-x, -y, -z '
	 'x+1/2, -y+1/2, -z+1/2 '
	 'x+1/2, -y+1/2, z+1/2 '
loop_
_atom_site_label
_atom_site_type_symbol
_atom_site_symmetry_multiplicity
_atom_site_fract_x
_atom_site_fract_y
_atom_site_fract_z
_atom_site_occupancy
_atom_site_B_iso_or_equiv
C1_1 C  16 0.6200(18) 0.8557(14) 0.0764(11) 0.424(14) 25(2)
O1_1 O  16 0.6660(18) 0.8674(14) 0.0978(11) 0.424(14) 25(2)
O2_1 O  16 0.5740(18) 0.8440(14) 0.0550(11) 0.424(14) 25(2)
C1_2 C  16 0.439(5) 0.438(5) 0.4072(10) 0.191(7) 25(2)
O1_2 O  16 0.447(5) 0.447(5) 0.4398(10) 0.191(7) 25(2)
O2_2 O  16 0.430(5) 0.428(5) 0.3746(10) 0.191(7) 25(2)
C1_3 C  16 0.6947(13) 0.3780(15) 0.8178(9) 0.522(14) 25(2)
O1_3 O  16 0.6540(13) 0.4113(15) 0.8003(9) 0.522(14) 25(2)
O2_3 O  16 0.7354(13) 0.3447(15) 0.8354(9) 0.522(14) 25(2)
C1_4 C  16 0.040(6) 0.504(12) 0.811(3) 0.109(6) 25(2)
O1_4 O  16 0.064(6) 0.511(12) 0.780(3) 0.109(6) 25(2)
O2_4 O  16 0.015(6) 0.496(12) 0.841(3) 0.109(6) 25(2)
C1_6 C  16 0.158(2) 0.026(3) 0.4229(13) 0.258(9) 25(2)
O1_6 O  16 0.200(2) 0.024(3) 0.4472(13) 0.258(9) 25(2)
O2_6 O  16 0.116(2) 0.028(3) 0.3985(13) 0.258(9) 25(2)
C1_7 C  16 -0.389(3) 0.241(2) 0.9218(18) 0.249(9) 25(2)
O1_7 O  16 -0.414(3) 0.249(2) 0.9520(18) 0.249(9) 25(2)
O2_7 O  16 -0.363(3) 0.234(2) 0.8917(18) 0.249(9) 25(2)
Cu1 Cu  16 0.7419(9) 0.2948(8) 0.2260(5) 1 1.8(2)
C16 C   8 0.0092(10) 0.4651(7) -2.904737e-017 1 4.9(5)
C21 C  16 0.0230(7) 0.4313(5) 0.0340(2) 1 4.9(5)
C22 C  16 0.0508(7) 0.3637(5) 0.0340(2) 1 4.9(5)
C18 C   8 0.0646(10) 0.3300(7) -2.141972e-016 1 4.9(5)
H21 H  16 0.0136(9) 0.4543(5) 0.0572(2) 1 7.3(8)
H18 H   8 0.0835(14) 0.2841(8) -2.764753e-016 1 7.3(8)
C3 C  16 0.0562(8) 0.3151(8) 0.0700(3) 1 1.8(2)
O5 O  16 0.111(5) 0.279(8) 0.0758(11) 1 1.8(2)
N2 N  16 0.009(3) 0.331(6) 0.0968(9) 1 1.8(2)
H2 H  16 -0.018(8) 0.367(10) 0.0922(16) 1 2.7(3)
C14 C  16 0.0139(5) 0.3038(4) 0.1402(2) 1 1.8(2)
C15 C  16 -0.0515(6) 0.2988(7) 0.1608(2) 1 1.8(2)
C10 C  16 -0.0511(7) 0.2787(9) 0.2003(3) 1 1.8(2)
C11 C  16 0.0147(7) 0.2637(7) 0.2191(3) 1 1.8(2)
C8 C  16 0.0801(7) 0.2687(6) 0.1984(3) 1 1.8(2)
C12 C  16 0.0797(6) 0.2888(6) 0.1590(2) 1 1.8(2)
H15 H  16 -0.0944(6) 0.3086(10) 0.1486(3) 1 2.7(3)
H11 H  16 0.0149(8) 0.2505(8) 0.2448(3) 1 2.7(3)
H12 H  16 0.1224(6) 0.2922(9) 0.1455(3) 1 2.7(3)
C5 C  16 -0.1149(10) 0.2737(14) 0.2204(4) 1 1.8(2)
O1 O  16 -0.1719(12) 0.295(2) 0.2058(7) 1 1.8(2)
O4 O  16 -0.1164(16) 0.2477(19) 0.2534(6) 1 1.8(2)
C7 C  16 0.1443(10) 0.2541(10) 0.2168(4) 1 1.8(2)
O2 O  16 0.2023(12) 0.2693(16) 0.2012(7) 1 1.8(2)
O3 O  16 0.1450(16) 0.2255(13) 0.2492(6) 1 1.8(2)
